# Supplementary material for: 6-Benzyl­oxycoumarin
Source: Acta Crystallogr Sect E Struct Rep Online. 2010 Jul 31;66(Pt 8):o2190. doi: 10.1107/S1600536810029430 (PMC3007414; doi:10.1107/S1600536810029430)
Supplement: Supplementary file 1 [file e-66-o2190-sup1.cif]

##############################################################################
###                                                                        ###
###        Electronic paper (Acta Crystallographica Section E)             ###
###                                                                        ###
##############################################################################
#                                                                            #
# This CIF contains the data in a paper accepted for publication in Acta     #
# Crystallographica Section E. It conforms to the requirements of Notes      #
# for Authors for Section E, and has been peer reviewed under the auspices   #
# of the IUCr Commission on Journals.                                        #
#                                                                            #
# Full details of the Crystallographic Information File format               #
# are given in the paper "The Crystallographic Information File (CIF):       #
# a New Standard Archive File for Crystallography" by S. R. Hall, F. H.      #
# Allen and I. D. Brown [Acta Cryst. (1991), A47, 655-685].                  #
#                                                                            #
# The current version of the core CIF dictionary is obtainable from          #
# ftp://ftp.iucr.org/pub/cif_core.dic. The current version number is 2.4.    #
#                                                                            #
# Software is freely available for graphical display of the structure(s) in  #
# this CIF.  For information consult the CIF home page http://www.iucr.org/  #
# cif/home.html                                                              #
#                                                                            #
# This file may be used for bona fide research purposes within the           #
# scientific community so long as proper attribution is given to the journal # 
# article from which it was obtained.                                        #
#                                                                            #
##############################################################################
                                             
data_I
_audit_creation_method     SHELXL-97
_chemical_name_systematic
;
6-Benzyloxy-<i>2H</i>-1-benzopyran-2-one
;
_chemical_name_common
;
6-Benzyloxycoumarin
;
_chemical_formula_moiety     'C16 H12 O3'
_chemical_formula_sum     'C16 H12 O3'
_chemical_formula_weight     252.26
_chemical_melting_point     385
_symmetry_cell_setting     monoclinic
_symmetry_space_group_name_H-M     'C 2/c'
_symmetry_space_group_name_Hall     '-C 2yc'
loop_
    _symmetry_equiv_pos_as_xyz
    'x, y, z'
    '-x, y, -z+1/2'
    'x+1/2, y+1/2, z'
    '-x+1/2, y+1/2, -z+1/2'
    '-x, -y, -z'
    'x, -y, z-1/2'
    '-x+1/2, -y+1/2, -z'
    'x+1/2, -y+1/2, z-1/2'
_cell_length_a     20.391(12)
_cell_length_b     6.732(4)
_cell_length_c     18.844(11)
_cell_angle_alpha     90.00
_cell_angle_beta     94.833(8)
_cell_angle_gamma     90.00
_cell_volume     2578(3)
_cell_formula_units_Z     8
_cell_measurement_reflns_used     2417
_cell_measurement_theta_min     3.0770
_cell_measurement_theta_max     27.4835
_cell_measurement_temperature     296(2)
_cell_special_details     ?
_exptl_crystal_description     Prism
_exptl_crystal_colour     Colourless
_exptl_crystal_size_max     0.30
_exptl_crystal_size_mid     0.10
_exptl_crystal_size_min     0.10
_exptl_crystal_density_diffrn     1.300
_exptl_crystal_density_meas     ?
_exptl_crystal_density_method     'not measured'
_exptl_crystal_F_000     1056
_exptl_absorpt_coefficient_mu     0.090
_exptl_absorpt_correction_type     none
_exptl_special_details
;
;
_diffrn_ambient_temperature     296(2)
_diffrn_radiation_type     MoK\a
_diffrn_radiation_wavelength     0.71070
_diffrn_radiation_source     'Rotating Anode'
_diffrn_radiation_monochromator     graphite
_diffrn_measurement_device     'Rigaku AFC7R Mercury CCD'
_diffrn_measurement_method     dtintegrate.ref
_diffrn_detector_area_resol_mean     14.6199
_diffrn_reflns_number     10197
_diffrn_reflns_av_R_equivalents     0.0387
_diffrn_reflns_av_sigmaI/netI     0.0407
_diffrn_reflns_theta_min     3.08
_diffrn_reflns_theta_max     27.48
_diffrn_reflns_theta_full     27.48
_diffrn_measured_fraction_theta_max     0.984
_diffrn_measured_fraction_theta_full     0.984
_diffrn_reflns_limit_h_min     -23
_diffrn_reflns_limit_h_max     26
_diffrn_reflns_limit_k_min     -7
_diffrn_reflns_limit_k_max     8
_diffrn_reflns_limit_l_min     -24
_diffrn_reflns_limit_l_max     24
_refine_special_details
;
Refinement of <i>F</i>^2^ against ALL reflections. The weighted <i>R</i>-factor
<i>wR</i> and goodness of fit <i>S</i> are based on <i>F</i>^2^, conventional
<i>R</i>-factors <i>R</i> are based on <i>F</i>, with <i>F</i> set to zero for
negative <i>F</i>^2^. The threshold expression of <i>F</i>^2^ >
\s(<i>F</i>^2^) is used only for calculating <i>R</i>-factors(gt) <i>etc</i>.
and is not relevant to the choice of reflections for refinement.
<i>R</i>-factors based on <i>F</i>^2^ are statistically about twice as large
as those based on <i>F</i>, and <i>R</i>- factors based on ALL data will be
even larger.
;
_reflns_number_total     2912
_reflns_number_gt     2070
_reflns_threshold_expression     >2sigma(I)
_refine_ls_structure_factor_coef     Fsqd
_refine_ls_matrix_type     full
_refine_ls_R_factor_all     0.1158
_refine_ls_R_factor_gt     0.0751
_refine_ls_wR_factor_gt     0.1706
_refine_ls_wR_factor_ref     0.1895
_refine_ls_goodness_of_fit_ref     1.201
_refine_ls_restrained_S_all     1.201
_refine_ls_number_reflns     2912
_refine_ls_number_parameters     172
_refine_ls_number_restraints     0
_refine_ls_hydrogen_treatment     constr
_refine_ls_weighting_scheme     calc
_refine_ls_weighting_details
         'calc w=1/[\s^2^(Fo^2^)+(0.0813P)^2^+0.4589P] where P=(Fo^2^+2Fc^2^)/3'
_atom_sites_solution_hydrogens     geom
_atom_sites_solution_primary     direct
_atom_sites_solution_secondary     difmap
_refine_ls_shift/su_max     0.000
_refine_ls_shift/su_mean     0.000
_refine_diff_density_max     0.164
_refine_diff_density_min     -0.176
_refine_ls_extinction_method     none
_refine_ls_extinction_coef     ?
loop_
    _atom_type_symbol
    _atom_type_description
    _atom_type_scat_dispersion_real
    _atom_type_scat_dispersion_imag
    _atom_type_scat_source
    'C' 'C' 0.0033 0.0016
                         'International Tables Vol C Tables 4.2.6.8 and 6.1.1.4'
    'H' 'H' 0.0000 0.0000
                         'International Tables Vol C Tables 4.2.6.8 and 6.1.1.4'
    'O' 'O' 0.0106 0.0060
                         'International Tables Vol C Tables 4.2.6.8 and 6.1.1.4'
_computing_data_collection     'CrystalClear (Rigaku/MSC, 2001)'
_computing_cell_refinement     'CrystalClear (Rigaku/MSC, 2001)'
_computing_data_reduction
            '<i>Yadokari-XG 2009</i> (Wakita, 2001; Kabuto <i>et al.</i>, 2009)'
_computing_structure_solution     'SIR97 (Altomare <i>et al.</i>, 1999)'
_computing_structure_refinement     'SHELXL-97 (Sheldrick, 2008)'
_computing_molecular_graphics
       '<i>Yadokari-XG 2009</i> and <i>Mercury</i> (Macrae <i>et al.</i>, 2006)'
_computing_publication_material     '<i>publCIF</i> (Westrip, 2010)'
loop_
    _atom_site_type_symbol
    _atom_site_label
    _atom_site_fract_x
    _atom_site_fract_y
    _atom_site_fract_z
    _atom_site_U_iso_or_equiv
    _atom_site_adp_type
    _atom_site_calc_flag
    _atom_site_refinement_flags
    _atom_site_occupancy
    _atom_site_disorder_assembly
    _atom_site_disorder_group
    O O1 0.08714(7) -0.28238(19) 0.06726(8) 0.0517(4) Uani d . 1 . .
    C C1 0.14413(11) -0.2635(3) 0.03418(12) 0.0499(5) Uani d . 1 . .
    O O2 0.17437(9) -0.4146(2) 0.02481(10) 0.0698(5) Uani d . 1 . .
    C C2 0.16227(12) -0.0660(3) 0.01380(13) 0.0565(6) Uani d . 1 . .
    H H2 0.1997 -0.0486 -0.0105 0.068 Uiso calc R 1 . .
    C C3 0.12678(11) 0.0923(3) 0.02892(13) 0.0545(6) Uani d . 1 . .
    H H3 0.1395 0.2176 0.0145 0.065 Uiso calc R 1 . .
    C C4 0.06915(10) 0.0725(3) 0.06722(11) 0.0441(5) Uani d . 1 . .
    C C5 0.03075(11) 0.2315(3) 0.08766(12) 0.0499(6) Uani d . 1 . .
    H H5 0.0418 0.3605 0.0757 0.060 Uiso calc R 1 . .
    C C6 -0.02290(11) 0.1989(3) 0.12518(13) 0.0505(5) Uani d . 1 . .
    C C7 -0.04011(11) 0.0050(3) 0.14279(13) 0.0586(6) Uani d . 1 . .
    H H7 -0.0765 -0.0173 0.1683 0.070 Uiso calc R 1 . .
    C C8 -0.00300(11) -0.1532(3) 0.12231(13) 0.0552(6) Uani d . 1 . .
    H H8 -0.0144 -0.2823 0.1338 0.066 Uiso calc R 1 . .
    C C9 0.05060(10) -0.1191(3) 0.08502(11) 0.0438(5) Uani d . 1 . .
    O O3 -0.05721(8) 0.3649(2) 0.14299(11) 0.0687(5) Uani d . 1 . .
    C C10 -0.11309(13) 0.3365(3) 0.18242(16) 0.0676(7) Uani d . 1 . .
    H H10A -0.0995 0.2785 0.2284 0.081 Uiso calc R 1 . .
    H H10B -0.1438 0.2461 0.1570 0.081 Uiso calc R 1 . .
    C C11 -0.14576(11) 0.5327(3) 0.19239(12) 0.0512(6) Uani d . 1 . .
    C C12 -0.13279(13) 0.6408(3) 0.25384(13) 0.0612(6) Uani d . 1 . .
    H H12 -0.1017 0.5947 0.2889 0.073 Uiso calc R 1 . .
    C C13 -0.16522(14) 0.8164(3) 0.26425(14) 0.0652(7) Uani d . 1 . .
    H H13 -0.1561 0.8872 0.3063 0.078 Uiso calc R 1 . .
    C C14 -0.21066(13) 0.8871(3) 0.21321(14) 0.0609(7) Uani d . 1 . .
    H H14 -0.2326 1.0056 0.2204 0.073 Uiso calc R 1 . .
    C C15 -0.22378(13) 0.7825(4) 0.15136(14) 0.0676(7) Uani d . 1 . .
    H H15 -0.2546 0.8303 0.1163 0.081 Uiso calc R 1 . .
    C C16 -0.19132(14) 0.6060(3) 0.14083(13) 0.0633(7) Uani d . 1 . .
    H H16 -0.2003 0.5361 0.0986 0.076 Uiso calc R 1 . .
loop_
    _atom_site_aniso_label
    _atom_site_aniso_U_11
    _atom_site_aniso_U_22
    _atom_site_aniso_U_33
    _atom_site_aniso_U_12
    _atom_site_aniso_U_13
    _atom_site_aniso_U_23
    O1 0.0507(9) 0.0364(7) 0.0700(10) 0.0055(6) 0.0165(7) 0.0010(6)
    C1 0.0495(13) 0.0468(11) 0.0544(13) 0.0074(9) 0.0111(10) -0.0030(9)
    O2 0.0723(12) 0.0497(9) 0.0911(13) 0.0141(8) 0.0283(10) -0.0049(8)
    C2 0.0532(14) 0.0518(12) 0.0673(15) 0.0009(10) 0.0221(11) 0.0011(10)
    C3 0.0528(14) 0.0423(11) 0.0710(15) -0.0025(9) 0.0213(11) 0.0034(10)
    C4 0.0417(12) 0.0379(10) 0.0530(12) -0.0008(8) 0.0064(9) 0.0019(8)
    C5 0.0471(13) 0.0324(9) 0.0716(15) -0.0010(8) 0.0139(11) 0.0032(9)
    C6 0.0444(12) 0.0366(10) 0.0719(15) 0.0018(8) 0.0132(10) -0.0017(9)
    C7 0.0472(13) 0.0428(11) 0.0891(17) 0.0001(9) 0.0253(12) 0.0079(11)
    C8 0.0497(13) 0.0350(10) 0.0832(16) -0.0009(8) 0.0201(11) 0.0081(10)
    C9 0.0428(12) 0.0329(9) 0.0559(12) 0.0027(8) 0.0062(9) 0.0009(8)
    O3 0.0594(11) 0.0386(8) 0.1138(14) 0.0039(7) 0.0417(10) 0.0007(8)
    C10 0.0616(16) 0.0473(12) 0.099(2) 0.0020(11) 0.0363(14) 0.0014(12)
    C11 0.0481(13) 0.0437(11) 0.0648(14) 0.0003(9) 0.0223(11) -0.0001(10)
    C12 0.0580(15) 0.0583(13) 0.0663(16) 0.0040(11) -0.0015(12) -0.0023(11)
    C13 0.0728(18) 0.0573(13) 0.0664(15) 0.0008(12) 0.0112(13) -0.0144(12)
    C14 0.0550(15) 0.0485(12) 0.0829(18) 0.0063(10) 0.0280(13) 0.0006(11)
    C15 0.0596(16) 0.0721(16) 0.0709(17) 0.0104(12) 0.0045(13) 0.0135(13)
    C16 0.0697(17) 0.0645(14) 0.0568(14) 0.0001(12) 0.0115(12) -0.0070(11)
_geom_special_details
;
All e.s.d.'s (except the e.s.d. in the dihedral angle between two l.s. planes)
are estimated using the full covariance matrix. The cell e.s.d.'s are taken
into account individually in the estimation of e.s.d.'s in distances, angles
and torsion angles; correlations between e.s.d.'s in cell parameters are only
used when they are defined by crystal symmetry. An approximate (isotropic)
treatment of cell e.s.d.'s is used for estimating e.s.d.'s involving l.s.
planes.
;
loop_
    _geom_bond_atom_site_label_1
    _geom_bond_atom_site_label_2
    _geom_bond_site_symmetry_2
    _geom_bond_distance
    _geom_bond_publ_flag
    O1 C1 . 1.370(3) ?
    O1 C9 . 1.385(2) ?
    C1 O2 . 1.210(2) ?
    C1 C2 . 1.440(3) ?
    C2 C3 . 1.333(3) ?
    C2 H2 . 0.9300 ?
    C3 C4 . 1.436(3) ?
    C3 H3 . 0.9300 ?
    C4 C9 . 1.393(3) ?
    C4 C5 . 1.399(3) ?
    C5 C6 . 1.369(3) ?
    C5 H5 . 0.9300 ?
    C6 O3 . 1.375(2) ?
    C6 C7 . 1.399(3) ?
    C7 C8 . 1.380(3) ?
    C7 H7 . 0.9300 ?
    C8 C9 . 1.368(3) ?
    C8 H8 . 0.9300 ?
    O3 C10 . 1.425(3) ?
    C10 C11 . 1.499(3) ?
    C10 H10A . 0.9700 ?
    C10 H10B . 0.9700 ?
    C11 C12 . 1.374(3) ?
    C11 C16 . 1.378(3) ?
    C12 C13 . 1.377(3) ?
    C12 H12 . 0.9300 ?
    C13 C14 . 1.364(4) ?
    C13 H13 . 0.9300 ?
    C14 C15 . 1.369(4) ?
    C14 H14 . 0.9300 ?
    C15 C16 . 1.382(3) ?
    C15 H15 . 0.9300 ?
    C16 H16 . 0.9300 ?
loop_
    _geom_angle_atom_site_label_1
    _geom_angle_atom_site_label_2
    _geom_angle_atom_site_label_3
    _geom_angle_site_symmetry_1
    _geom_angle_site_symmetry_3
    _geom_angle
    _geom_angle_publ_flag
    C1 O1 C9 . . 122.04(15) ?
    O2 C1 O1 . . 116.78(18) ?
    O2 C1 C2 . . 126.2(2) ?
    O1 C1 C2 . . 116.97(17) ?
    C3 C2 C1 . . 121.7(2) ?
    C3 C2 H2 . . 119.2 ?
    C1 C2 H2 . . 119.2 ?
    C2 C3 C4 . . 121.00(18) ?
    C2 C3 H3 . . 119.5 ?
    C4 C3 H3 . . 119.5 ?
    C9 C4 C5 . . 118.17(19) ?
    C9 C4 C3 . . 117.23(17) ?
    C5 C4 C3 . . 124.61(18) ?
    C6 C5 C4 . . 120.65(18) ?
    C6 C5 H5 . . 119.7 ?
    C4 C5 H5 . . 119.7 ?
    C5 C6 O3 . . 116.17(17) ?
    C5 C6 C7 . . 119.94(19) ?
    O3 C6 C7 . . 123.9(2) ?
    C8 C7 C6 . . 119.9(2) ?
    C8 C7 H7 . . 120.0 ?
    C6 C7 H7 . . 120.0 ?
    C9 C8 C7 . . 119.67(18) ?
    C9 C8 H8 . . 120.2 ?
    C7 C8 H8 . . 120.2 ?
    C8 C9 O1 . . 117.41(16) ?
    C8 C9 C4 . . 121.62(18) ?
    O1 C9 C4 . . 120.94(18) ?
    C6 O3 C10 . . 117.63(16) ?
    O3 C10 C11 . . 109.29(17) ?
    O3 C10 H10A . . 109.8 ?
    C11 C10 H10A . . 109.8 ?
    O3 C10 H10B . . 109.8 ?
    C11 C10 H10B . . 109.8 ?
    H10A C10 H10B . . 108.3 ?
    C12 C11 C16 . . 118.4(2) ?
    C12 C11 C10 . . 121.1(2) ?
    C16 C11 C10 . . 120.5(2) ?
    C11 C12 C13 . . 120.9(2) ?
    C11 C12 H12 . . 119.5 ?
    C13 C12 H12 . . 119.5 ?
    C14 C13 C12 . . 120.3(2) ?
    C14 C13 H13 . . 119.8 ?
    C12 C13 H13 . . 119.8 ?
    C13 C14 C15 . . 119.6(2) ?
    C13 C14 H14 . . 120.2 ?
    C15 C14 H14 . . 120.2 ?
    C14 C15 C16 . . 120.2(2) ?
    C14 C15 H15 . . 119.9 ?
    C16 C15 H15 . . 119.9 ?
    C11 C16 C15 . . 120.6(2) ?
    C11 C16 H16 . . 119.7 ?
    C15 C16 H16 . . 119.7 ?
loop_
    _geom_torsion_atom_site_label_1
    _geom_torsion_atom_site_label_2
    _geom_torsion_atom_site_label_3
    _geom_torsion_atom_site_label_4
    _geom_torsion_site_symmetry_1
    _geom_torsion_site_symmetry_2
    _geom_torsion_site_symmetry_3
    _geom_torsion_site_symmetry_4
    _geom_torsion
    _geom_torsion_publ_flag
    C9 O1 C1 O2 . . . . 175.73(19) ?
    C9 O1 C1 C2 . . . . -4.4(3) ?
    O2 C1 C2 C3 . . . . -177.5(3) ?
    O1 C1 C2 C3 . . . . 2.7(3) ?
    C1 C2 C3 C4 . . . . 0.8(4) ?
    C2 C3 C4 C9 . . . . -2.7(3) ?
    C2 C3 C4 C5 . . . . 177.3(2) ?
    C9 C4 C5 C6 . . . . 1.1(3) ?
    C3 C4 C5 C6 . . . . -178.9(2) ?
    C4 C5 C6 O3 . . . . 179.72(19) ?
    C4 C5 C6 C7 . . . . -0.6(4) ?
    C5 C6 C7 C8 . . . . 0.0(4) ?
    O3 C6 C7 C8 . . . . 179.6(2) ?
    C6 C7 C8 C9 . . . . 0.2(4) ?
    C7 C8 C9 O1 . . . . 178.4(2) ?
    C7 C8 C9 C4 . . . . 0.3(4) ?
    C1 O1 C9 C8 . . . . -175.6(2) ?
    C1 O1 C9 C4 . . . . 2.6(3) ?
    C5 C4 C9 C8 . . . . -0.9(3) ?
    C3 C4 C9 C8 . . . . 179.1(2) ?
    C5 C4 C9 O1 . . . . -179.01(18) ?
    C3 C4 C9 O1 . . . . 1.0(3) ?
    C5 C6 O3 C10 . . . . -179.6(2) ?
    C7 C6 O3 C10 . . . . 0.7(4) ?
    C6 O3 C10 C11 . . . . -176.5(2) ?
    O3 C10 C11 C12 . . . . -96.5(3) ?
    O3 C10 C11 C16 . . . . 85.6(3) ?
    C16 C11 C12 C13 . . . . 1.0(4) ?
    C10 C11 C12 C13 . . . . -176.9(2) ?
    C11 C12 C13 C14 . . . . -0.5(4) ?
    C12 C13 C14 C15 . . . . -0.2(4) ?
    C13 C14 C15 C16 . . . . 0.2(4) ?
    C12 C11 C16 C15 . . . . -1.0(4) ?
    C10 C11 C16 C15 . . . . 177.0(2) ?
    C14 C15 C16 C11 . . . . 0.3(4) ?
loop_
    _geom_hbond_atom_site_label_D
    _geom_hbond_atom_site_label_H
    _geom_hbond_atom_site_label_A
    _geom_hbond_site_symmetry_A
    _geom_hbond_distance_DH
    _geom_hbond_distance_HA
    _geom_hbond_distance_DA
    _geom_hbond_angle_DHA
    C2 H2 O2 7_545 0.93 2.62 3.472(3) 153.1
    C3 H3 O2 1_565 0.93 2.58 3.461(3) 158.5
    C5 H5 O1 1_565 0.93 2.59 3.501(3) 168.1
    C8 H8 O3 1_545 0.93 2.54 3.460(3) 169.5
    C16 H16 O2 5 0.93 2.56 3.421(3) 153.9
data_General
_journal_date_recd_electronic     2010-07-01
_journal_date_accepted     2010-07-23
_journal_name_full     'Acta Crystallographica, Section E'
_journal_year     2010
_journal_volume     66
_journal_issue      8
_journal_page_first     o2190
_journal_page_last     o2190
_journal_paper_category     QO
_journal_coeditor_code     ZL2289
_publ_contact_author_name     'Mamoru Koketsu'
_publ_contact_author_address
;
Department of Materials Science and Technology
Faculty of Engineering
Gifu University
Yanagido, Gifu 501-1193
Japan
;
_publ_contact_author_email     koketsu@gifu-u.ac.jp
_publ_contact_author_fax     +81-58-293-2619
_publ_contact_author_phone     +81-58-293-2619
_publ_section_title
;
6-Benzyloxycoumarin
;
loop_
    _publ_author_name
    _publ_author_address
    'Adfa, Morina'
;
Department of Materials Science and Technology
Faculty of Engineering
Gifu University
1-1 Yanagido, Gifu 501-1193
Japan
;
    'Koketsu, Mamoru'
;
Department of Materials Science and Technology
Faculty of Engineering
Gifu University
1-1 Yanagido, Gifu 501-1193
Japan
;
    'Ebihara, Masahiro'
;
Department of Chemistry
Faculty of Engineering
Gifu University
1-1 Yanagido, Gifu 501-1193
Japan
;
_publ_section_synopsis     .
