# Supplementary material for: 6-Benzyl­oxycoumarin
Source: Acta Crystallogr Sect E Struct Rep Online. 2010 Jul 31;66(Pt 8):o2190. doi: 10.1107/S1600536810029430 (PMC3007414; doi:10.1107/S1600536810029430)
Supplement: Supplementary file 2 [file e-66-o2190-Isup2.hkl]

# 
# h,k,l, Fc-squared, Fo-squared, sigma(Fo-squared) and status flag 
# 
data_I
_shelx_title ' ' 
_shelx_refln_list_code          4 
_shelx_F_calc_maximum      161.41 
_exptl_crystal_F_000      1056.00 
_reflns_d_resolution_high  0.7700 
 
loop_ 
 _symmetry_equiv_pos_as_xyz 
 'x, y, z' 
 '-x, y, -z+1/2' 
 'x+1/2, y+1/2, z' 
 '-x+1/2, y+1/2, -z+1/2' 
 '-x, -y, -z' 
 'x, -y, z-1/2' 
 '-x+1/2, -y+1/2, -z' 
 'x+1/2, -y+1/2, z-1/2' 
 
_cell_length_a    20.3914 
_cell_length_b     6.7316 
_cell_length_c    18.8445 
_cell_angle_alpha  90.000 
_cell_angle_beta   94.833 
_cell_angle_gamma  90.000 
 
_shelx_F_squared_multiplier     1.000 
 
loop_ 
 _refln_index_h 
 _refln_index_k 
 _refln_index_l 
 _refln_F_squared_calc 
 _refln_F_squared_meas 
 _refln_F_squared_sigma 
 _refln_observed_status 
  10   0   0     3811.31     4859.22    110.76 o 
  12   0   0      337.83      487.00     16.83 o 
  14   0   0      346.78      329.07     13.96 o 
  16   0   0       61.14       47.94      7.79 o 
  18   0   0       12.53       11.16      5.23 o 
  20   0   0       12.54       59.05     16.34 o 
  22   0   0       27.42       43.79     17.64 o 
  24   0   0       10.22       89.39     20.72 o 
  26   0   0        1.49       50.13     24.52 o 
   1   1   0     4428.49     3983.80     17.11 o 
   3   1   0    11748.80    11383.40     85.50 o 
   7   1   0      542.39      535.41     27.34 o 
   9   1   0       99.10       77.35      9.00 o 
  11   1   0      752.31      594.36     32.85 o 
  13   1   0       93.48      111.31     26.21 o 
  15   1   0       33.22       48.60      7.37 o 
  17   1   0        0.12       12.70      7.31 o 
  19   1   0      112.95      142.69     57.14 o 
  21   1   0      180.85      170.88     29.01 o 
  23   1   0       43.91       50.99     10.92 o 
  25   1   0       92.81      146.82     45.79 o 
   0   2   0     4929.08     4182.69     23.03 o 
   2   2   0     2951.14     2793.79     15.95 o 
   4   2   0      539.53      616.97      6.99 o 
   6   2   0      588.74      546.28      6.93 o 
   8   2   0     3028.87     3028.31     55.23 o 
  10   2   0     1019.77     1112.27     37.52 o 
  12   2   0       91.19       78.60      5.30 o 
  14   2   0        8.13       74.99     39.74 o 
  16   2   0      417.79      385.90     45.67 o 
  18   2   0      111.64      123.59     13.10 o 
  20   2   0       61.13       68.29     19.86 o 
  22   2   0        7.11       16.44     19.81 o 
  24   2   0       24.23       27.62      9.39 o 
   1   3   0      730.23      706.03      5.80 o 
   3   3   0      133.95      118.54      2.86 o 
   5   3   0     7521.77     7922.85     53.14 o 
   7   3   0     2320.20     2566.49     24.45 o 
   9   3   0      346.81      397.95     14.31 o 
  11   3   0       14.50       15.88      3.72 o 
  13   3   0      577.32      541.77     29.43 o 
  15   3   0       23.71       87.58     39.52 o 
  17   3   0       41.28       33.02      5.27 o 
  19   3   0       68.51       64.35      9.83 o 
  21   3   0       13.51       17.59      7.16 o 
  23   3   0        0.51       20.61     10.16 o 
   0   4   0     1545.80     1574.81     22.16 o 
   2   4   0       46.88       37.97      2.72 o 
   4   4   0        9.65       12.21      3.16 o 
   6   4   0       25.46       28.87      3.20 o 
   8   4   0      651.07      711.22     11.78 o 
  10   4   0      120.87      103.95      7.63 o 
  12   4   0      190.65      194.84      9.91 o 
  14   4   0       39.26       28.71      4.85 o 
  18   4   0      668.18      759.73     48.87 o 
  20   4   0       18.36       20.62      6.57 o 
  22   4   0        0.82        9.29      8.68 o 
   1   5   0        7.72       10.49      2.07 o 
   3   5   0      244.95      212.43      5.90 o 
   5   5   0     2740.86     2723.26     23.36 o 
   7   5   0       65.10       68.87      4.74 o 
   9   5   0      229.72      236.02      7.41 o 
  11   5   0       18.02       14.91      5.03 o 
  13   5   0      254.70      215.39      9.87 o 
  17   5   0        6.55       10.44      5.30 o 
  19   5   0       42.41       39.38      9.23 o 
  21   5   0        3.83        9.87      7.43 o 
   0   6   0      292.16      303.25      9.78 o 
   2   6   0      355.51      370.34     25.49 o 
   4   6   0      198.32      195.56      6.60 o 
   6   6   0        0.94       14.59      5.44 o 
   8   6   0      260.57      205.44     11.04 o 
  10   6   0       18.02       23.97      5.30 o 
  12   6   0       15.50       20.10      6.02 o 
  14   6   0        6.93       59.94     18.61 o 
  16   6   0        6.79       -3.57     11.59 o 
  18   6   0       41.32       53.63     17.36 o 
   1   7   0       48.08       29.13      6.72 o 
   3   7   0       11.29       23.06     11.03 o 
   5   7   0       19.15       24.60      7.59 o 
   7   7   0        0.09       14.89     10.60 o 
   9   7   0       12.10       11.63      9.76 o 
  11   7   0      184.37      138.95     14.03 o 
  13   7   0        8.46       12.64     12.68 o 
  15   7   0        8.77       18.86     13.76 o 
   0   8   0       71.82       68.61     18.84 o 
   2   8   0       48.14       50.91     13.06 o 
   4   8   0       54.25       45.03      8.13 o 
   6   8   0       17.65       16.74      7.50 o 
   8   8   0       10.72       15.31     12.58 o 
  10   8   0       36.94       62.15     11.29 o 
 -25   1   1       13.84       14.84     16.15 o 
 -23   1   1       51.83       51.31     16.83 o 
 -21   1   1       27.87       28.86      9.31 o 
 -19   1   1      191.03      227.44     63.16 o 
 -17   1   1       12.08       15.73      4.79 o 
 -15   1   1       19.34       55.74     41.56 o 
  -9   1   1     1438.76     2615.79    224.37 o 
  -1   1   1     1517.68     1467.97      5.81 o 
   1   1   1     4192.75     3813.58     18.34 o 
   3   1   1      636.04      643.95      6.68 o 
   5   1   1     1204.25     1113.43     12.39 o 
   7   1   1      376.53      400.32      5.97 o 
   9   1   1        2.25        1.79      6.08 o 
  11   1   1      773.04      715.16     41.48 o 
  13   1   1     2412.29     2051.68     36.04 o 
  15   1   1      182.64      186.02     45.67 o 
  17   1   1      116.87      106.46      8.55 o 
  19   1   1        4.70       13.27     10.71 o 
  21   1   1      203.05      218.16     58.86 o 
  23   1   1      413.81      440.53     30.20 o 
  25   1   1       58.70       27.26      9.65 o 
 -24   2   1       62.11       68.46     13.58 o 
 -22   2   1      105.22       96.91     12.54 o 
 -20   2   1      232.43      159.53     12.64 o 
 -18   2   1     3116.26     3290.07    150.70 o 
 -16   2   1       14.16       17.44     10.16 o 
 -14   2   1        5.04        9.44      4.43 o 
 -12   2   1      148.64      186.04     36.53 o 
 -10   2   1      160.40      146.56      5.58 o 
  -8   2   1     2844.59     3193.76     46.52 o 
  -6   2   1     1979.88     2039.37     27.83 o 
  -4   2   1     5883.12     6007.19     36.98 o 
  -2   2   1     7990.64     7748.50     45.10 o 
   0   2   1     2908.37     2750.22     19.50 o 
   2   2   1     3621.01     3525.81     24.47 o 
   4   2   1      422.89      421.21      4.10 o 
   6   2   1        0.13        6.21      3.05 o 
   8   2   1       93.79      118.82     12.99 o 
  10   2   1       59.20       79.26     10.53 o 
  12   2   1       29.03       38.80      3.77 o 
  14   2   1       90.05      121.23     30.95 o 
  18   2   1      279.19      269.72     33.69 o 
  20   2   1       86.03      128.98     27.10 o 
  22   2   1       28.20       14.43     10.97 o 
  24   2   1       15.56       28.67     10.56 o 
 -23   3   1        0.03       11.22     11.01 o 
 -21   3   1        0.15       12.19     12.08 o 
 -19   3   1       80.97       62.51      6.27 o 
 -17   3   1      299.21      287.04     18.76 o 
 -15   3   1      713.15      814.55     28.44 o 
 -11   3   1       83.24       72.39      8.73 o 
  -9   3   1       32.17       52.63      5.10 o 
  -7   3   1     1600.99     1494.65     19.59 o 
  -5   3   1      935.08      945.63     15.23 o 
  -3   3   1      383.04      374.27      4.20 o 
  -1   3   1      411.62      394.67      4.45 o 
   1   3   1      250.30      304.56      3.80 o 
   3   3   1     3866.38     4062.04     27.66 o 
   5   3   1     2864.11     3014.01     19.66 o 
   9   3   1      357.27      403.00      7.96 o 
  11   3   1      135.98      128.77      5.83 o 
  13   3   1        0.77       14.52      7.40 o 
  15   3   1      312.20      322.13     11.89 o 
  19   3   1       58.45       65.62     10.85 o 
  21   3   1        3.54        7.13      8.21 o 
  23   3   1        4.52        6.46      9.96 o 
 -22   4   1       16.73       22.94      9.80 o 
 -20   4   1        0.46        7.23      6.76 o 
 -18   4   1        2.13       10.91      5.38 o 
 -16   4   1       58.27       57.66      8.96 o 
 -14   4   1      184.06      209.90     28.10 o 
 -12   4   1        4.97       10.29      5.04 o 
 -10   4   1       14.57       13.49      3.94 o 
  -8   4   1      133.16      134.01      5.66 o 
  -6   4   1       18.03       30.67      2.97 o 
  -4   4   1      231.92      270.46      4.72 o 
  -2   4   1       42.70       52.88      2.48 o 
   0   4   1     1454.45     1459.26      9.66 o 
   2   4   1      913.62      986.76     14.49 o 
   4   4   1      363.20      332.15      6.68 o 
   6   4   1      151.51      136.38     18.59 o 
   8   4   1       63.05       50.70      4.53 o 
  10   4   1       44.84       49.18      6.62 o 
  12   4   1      148.16      140.10      7.94 o 
  14   4   1        8.67       15.92      7.46 o 
  16   4   1       51.76       44.70      6.46 o 
  18   4   1      795.46     1066.09    160.77 o 
  20   4   1       62.23       39.72      7.91 o 
  22   4   1        4.80        0.22      6.32 o 
 -21   5   1        3.76       14.45      7.57 o 
 -19   5   1       45.38       25.42      5.69 o 
 -17   5   1       13.14       18.48      6.28 o 
 -15   5   1      266.43      225.24      9.48 o 
 -13   5   1      221.47      247.00     22.26 o 
 -11   5   1        3.80        6.73      6.26 o 
  -9   5   1        0.14       12.76      4.34 o 
  -7   5   1       48.36       54.89      4.37 o 
  -5   5   1      235.19      208.13      9.80 o 
  -3   5   1       26.83       37.60      3.71 o 
  -1   5   1       75.60       64.49      5.28 o 
   1   5   1       46.15       45.67      2.71 o 
   3   5   1      719.03      602.52     12.05 o 
   5   5   1     2999.27     3081.92     21.80 o 
   7   5   1      142.78      149.67      6.26 o 
   9   5   1       94.31       85.25      6.08 o 
  11   5   1       90.45       67.69      5.96 o 
  13   5   1      265.50      257.57      9.72 o 
  15   5   1       44.61       34.74      5.53 o 
  17   5   1       11.88      123.68     56.63 o 
  19   5   1        2.75       10.44      7.23 o 
  21   5   1        5.18        9.94     13.48 o 
 -18   6   1       11.44       20.39      9.65 o 
 -16   6   1       21.89       31.86      7.12 o 
 -14   6   1       14.81       25.67      6.57 o 
 -12   6   1        0.98       10.74      7.41 o 
 -10   6   1        1.02        8.57      8.33 o 
  -8   6   1       16.61       22.36      5.35 o 
  -6   6   1       48.56       22.82      3.31 o 
  -4   6   1        6.24       21.02      9.36 o 
  -2   6   1      333.94      372.46     10.64 o 
   0   6   1      859.97      885.72     16.66 o 
   2   6   1     1025.37     1072.86     20.11 o 
   4   6   1      510.58      479.08     12.61 o 
   6   6   1        0.01       15.24      5.30 o 
   8   6   1      269.92      273.86      8.71 o 
  10   6   1      120.71      116.10      7.22 o 
  12   6   1       47.76       45.17      7.81 o 
  14   6   1       26.90       26.68      5.88 o 
  16   6   1        9.99       50.79     22.81 o 
  18   6   1       20.73       18.86     14.78 o 
 -15   7   1        1.11        2.63     13.31 o 
 -13   7   1       14.82        6.94      7.94 o 
 -11   7   1      148.43      129.12     13.76 o 
  -9   7   1      112.15      122.94     11.86 o 
  -7   7   1      188.43      171.32     11.49 o 
  -5   7   1       14.18       16.58      7.81 o 
  -3   7   1        3.71       30.98     13.54 o 
  -1   7   1        0.15       12.09     10.44 o 
   1   7   1        2.15       13.74     10.29 o 
   3   7   1        2.14       29.46      8.85 o 
   5   7   1        0.01       16.57      8.53 o 
   7   7   1       69.26       62.24      8.41 o 
   9   7   1       11.88       25.26      7.95 o 
  11   7   1      132.92      141.24     13.29 o 
  13   7   1      139.55      132.30     13.40 o 
  15   7   1        0.77        8.59      9.34 o 
 -10   8   1       40.97       61.47     15.77 o 
  -8   8   1        0.39       22.73     12.55 o 
  -6   8   1        8.20       16.35      7.44 o 
  -4   8   1        7.92       10.26      9.52 o 
  -2   8   1        2.97       24.71     10.42 o 
   0   8   1       76.95      117.50     12.94 o 
   2   8   1      578.06      673.04     27.58 o 
   4   8   1        8.23       21.58      9.41 o 
   6   8   1       10.60       18.44     14.17 o 
   8   8   1        0.10       15.95     10.11 o 
  10   8   1       37.50       29.59      9.44 o 
 -26   0   2       17.90        5.02     23.47 o 
 -24   0   2        6.21       19.36     20.65 o 
 -22   0   2       80.67       75.21     21.72 o 
 -20   0   2      423.68      355.59     28.76 o 
 -18   0   2       58.53      237.99     21.00 o 
 -16   0   2       30.51       34.21      7.85 o 
 -14   0   2       37.41       17.50      7.48 o 
 -12   0   2     1596.97     1987.23     52.11 o 
 -10   0   2     7320.09    10234.88    107.91 o 
   2   0   2     8784.92     7890.26     52.58 o 
   4   0   2     7429.93     7485.97     59.15 o 
   6   0   2     9636.17     9453.25     73.58 o 
   8   0   2     2661.54     2408.34     81.05 o 
  10   0   2     1851.80     1935.19     34.64 o 
  12   0   2     2090.43     2127.46     37.82 o 
  14   0   2      559.82     1043.66     46.02 o 
  16   0   2        3.80       24.65     11.40 o 
  18   0   2       27.51       22.54      7.82 o 
  20   0   2        3.15       10.62      6.24 o 
  22   0   2       99.28       93.00     12.76 o 
  24   0   2        7.77       37.42     21.02 o 
  26   0   2        6.58       37.08     19.79 o 
 -25   1   2       11.15       28.42     16.15 o 
 -23   1   2        0.21       10.25      9.03 o 
 -19   1   2       13.78       36.04     13.70 o 
 -17   1   2      194.82      191.47     26.35 o 
 -15   1   2       43.25       69.24     25.60 o 
 -13   1   2      958.00      929.71     16.61 o 
 -11   1   2     5023.88     4938.53    240.87 o 
  -9   1   2      229.45      229.80      7.70 o 
  -5   1   2    12404.67    11603.22    132.98 o 
  -1   1   2    17926.82    16239.04    161.52 o 
   1   1   2      654.32      587.56      4.55 o 
   3   1   2     6523.64     6167.48     43.67 o 
   5   1   2     3740.17     3796.61     34.08 o 
   7   1   2     1474.24     1337.83     29.18 o 
  11   1   2       60.50       51.89      6.65 o 
  13   1   2     1023.33     1245.12    127.15 o 
  15   1   2     1308.84     1151.95     52.77 o 
  17   1   2       30.63       30.59     17.28 o 
  19   1   2       34.88       38.03     18.04 o 
  21   1   2       76.38      134.56     14.46 o 
  23   1   2       88.07       69.16      9.25 o 
  25   1   2       15.28       25.09     12.14 o 
 -24   2   2       42.91       27.12     11.22 o 
 -22   2   2       36.90       66.12     10.68 o 
 -20   2   2      100.92       77.39     10.84 o 
 -16   2   2       96.37       90.50      8.44 o 
 -14   2   2      256.91      243.01     12.53 o 
 -12   2   2       36.01       36.64      5.71 o 
 -10   2   2      139.74      136.48      8.72 o 
  -8   2   2     2004.55     2191.79     30.71 o 
  -6   2   2      608.56      543.68      9.70 o 
  -2   2   2     6207.90     6087.30     49.61 o 
   0   2   2       20.27       20.23      1.80 o 
   2   2   2       20.93       18.82      1.37 o 
   4   2   2      287.13      289.86      4.54 o 
   6   2   2      555.70      542.68      7.48 o 
   8   2   2        7.65       11.85      2.69 o 
  10   2   2       29.58       33.39      2.97 o 
  12   2   2      198.58      195.66      9.59 o 
  14   2   2      167.17      169.97      9.67 o 
  16   2   2      365.81      367.87     40.20 o 
  18   2   2        2.70       42.24     20.93 o 
  22   2   2       91.52       85.83     12.71 o 
  24   2   2        7.86       15.70     10.60 o 
 -23   3   2        2.80       19.72     12.91 o 
 -21   3   2       14.50       19.99      7.54 o 
 -19   3   2       22.90       14.80      4.46 o 
 -17   3   2        4.06       19.63      9.13 o 
 -15   3   2     1313.63     1315.45     79.72 o 
 -13   3   2     2139.82     2224.39     61.55 o 
 -11   3   2      503.39      533.01     24.22 o 
  -9   3   2      347.44      355.42      8.05 o 
  -7   3   2     1163.97     1087.26     18.66 o 
  -5   3   2        7.29       36.64      4.50 o 
  -3   3   2     6702.64     7368.46     51.49 o 
  -1   3   2       45.83       46.07      1.91 o 
   1   3   2       43.11       52.43      1.71 o 
   3   3   2       61.44       57.98      2.40 o 
   5   3   2     2782.38     2966.76     32.40 o 
   7   3   2      398.76      391.88      5.76 o 
   9   3   2      181.23      167.74      5.84 o 
  11   3   2      158.81      162.58     13.06 o 
  13   3   2      105.79       79.81      5.24 o 
  15   3   2     1837.14     1858.89     79.40 o 
  17   3   2      578.33      556.81     34.87 o 
  19   3   2        0.00      107.75     87.98 o 
  21   3   2        0.11       15.28     11.95 o 
  23   3   2        4.15       11.24      9.46 o 
 -22   4   2        0.20       14.64     14.14 o 
 -20   4   2       39.58       29.95     18.96 o 
 -18   4   2       40.59       32.72      5.04 o 
 -16   4   2        0.10       13.08      7.34 o 
 -14   4   2      135.80      151.23     11.81 o 
 -12   4   2       34.02       32.21      4.67 o 
 -10   4   2        3.32       26.40     12.90 o 
  -8   4   2       59.28       69.01      5.12 o 
  -6   4   2       34.41       38.25      2.86 o 
  -4   4   2       18.98       32.95      2.68 o 
  -2   4   2      181.52      163.07      3.11 o 
   0   4   2      466.69      433.79      7.77 o 
   2   4   2      199.02      189.90      4.19 o 
   4   4   2      272.63      275.24      4.74 o 
   6   4   2       64.24       68.08      3.94 o 
   8   4   2      656.40      650.21      9.57 o 
  10   4   2      441.63      446.19     10.34 o 
  12   4   2      320.74      304.64     10.56 o 
  14   4   2       80.56       80.69      7.21 o 
  16   4   2      344.56      315.31     22.59 o 
  18   4   2       90.01       83.20     10.90 o 
  20   4   2        0.29       16.20     10.65 o 
  22   4   2        7.21       24.49      8.71 o 
 -21   5   2        1.30       13.74      9.85 o 
 -19   5   2       17.04       34.08      8.61 o 
 -17   5   2       15.76       18.21      9.82 o 
 -15   5   2        3.37       14.11      4.22 o 
 -13   5   2        6.26       13.98      6.06 o 
 -11   5   2       84.66       83.54      5.75 o 
  -9   5   2       49.95       84.88     14.25 o 
  -7   5   2      201.15      152.48      4.80 o 
  -5   5   2      163.26      151.57      4.71 o 
  -3   5   2      926.93      876.16     21.43 o 
  -1   5   2     1821.72     1808.73     16.95 o 
   1   5   2        3.48       11.43      3.18 o 
   3   5   2      862.01      828.01     13.33 o 
   5   5   2     3508.28     3708.68     40.74 o 
   7   5   2      204.05      182.01      6.12 o 
   9   5   2       28.26       17.74      3.45 o 
  11   5   2       33.92       30.93      5.96 o 
  13   5   2      144.93      150.00      9.31 o 
  15   5   2       20.80       18.94      6.36 o 
  17   5   2        0.03       11.23      8.56 o 
  19   5   2        2.82       34.27     10.83 o 
  21   5   2       11.08       22.25      7.76 o 
 -18   6   2        2.81       18.80     11.27 o 
 -16   6   2        0.34        9.87      9.02 o 
 -14   6   2        4.17       11.57      5.48 o 
 -12   6   2       16.61       20.08      5.88 o 
 -10   6   2       72.32       64.14      6.94 o 
  -8   6   2      253.84      196.05      8.63 o 
  -6   6   2      432.70      379.55      9.54 o 
  -4   6   2        4.19       11.25      8.11 o 
  -2   6   2      811.15      835.45     19.01 o 
   0   6   2     2433.77     2646.41     37.31 o 
   2   6   2      703.90      713.15     13.08 o 
   4   6   2     2737.62     3048.23     31.13 o 
   6   6   2       34.76       33.17      5.26 o 
   8   6   2      167.71      155.11      8.63 o 
  10   6   2      360.26      328.26     14.10 o 
  12   6   2        9.80       14.83      7.32 o 
  14   6   2        1.91       19.80     11.21 o 
  16   6   2        0.90        9.88     10.81 o 
  18   6   2        0.90       46.88     26.01 o 
 -15   7   2        0.35       13.01     10.07 o 
 -13   7   2        0.15       10.10      9.10 o 
 -11   7   2        0.00       20.13      9.59 o 
  -9   7   2       17.10       18.36     11.64 o 
  -7   7   2       15.23       19.58      7.28 o 
  -5   7   2       10.56       15.52      6.10 o 
  -3   7   2        2.47       15.98      9.92 o 
  -1   7   2      135.55      132.37     11.22 o 
   1   7   2        6.37       21.37     11.02 o 
   3   7   2      154.93      151.43     10.32 o 
   5   7   2       46.80       49.19     10.39 o 
   7   7   2       36.95       34.93      7.33 o 
   9   7   2       37.78       38.77      7.90 o 
  11   7   2       16.14       14.83      7.40 o 
  13   7   2        0.30       20.70     12.95 o 
  15   7   2        1.56        7.62     12.77 o 
 -10   8   2       57.97       66.19     17.79 o 
  -8   8   2       59.26       50.35     10.52 o 
  -6   8   2        2.74       18.74     10.02 o 
  -4   8   2        0.07       16.37      9.22 o 
  -2   8   2        0.39       14.91     12.34 o 
   0   8   2       17.11       25.58      7.17 o 
   2   8   2       25.06       36.95      9.35 o 
   4   8   2        0.00       15.14      9.23 o 
   6   8   2       17.66       19.38      8.29 o 
   8   8   2        3.04       14.76     10.87 o 
  10   8   2       79.48       91.48     11.04 o 
 -25   1   3       11.16       27.97     20.14 o 
 -23   1   3       15.16       27.49     15.80 o 
 -21   1   3      985.76      929.77     72.65 o 
 -19   1   3      502.73      432.43     20.32 o 
 -17   1   3      108.51      214.44     76.37 o 
 -15   1   3      721.55      827.65    117.95 o 
 -13   1   3      195.20      205.29     21.68 o 
  -5   1   3       43.27       39.20      2.15 o 
  -3   1   3    11610.50    11502.57     76.49 o 
  -1   1   3     8115.21     8059.64     29.54 o 
   1   1   3     2612.04     2554.90     12.78 o 
   3   1   3    12490.07    12059.26     86.72 o 
   5   1   3     4022.47     3964.02     38.11 o 
   7   1   3      229.78      245.84      7.15 o 
   9   1   3       23.51       25.63      2.34 o 
  11   1   3     1008.67      879.95    110.08 o 
  15   1   3      584.81      681.43     37.39 o 
  17   1   3        0.26        5.69      9.03 o 
  19   1   3        8.16       28.16     15.55 o 
  21   1   3      198.14      229.76     14.40 o 
  23   1   3      142.63      153.57     24.79 o 
  25   1   3        6.47       29.29     20.91 o 
 -24   2   3        0.16       12.54     12.14 o 
 -22   2   3      105.82       90.97     14.61 o 
 -18   2   3      708.14      901.32     26.49 o 
 -16   2   3      825.46      941.55     87.54 o 
 -14   2   3      210.65      266.84     27.31 o 
 -12   2   3       94.89      101.07      7.28 o 
 -10   2   3     2808.39     2914.92     72.51 o 
  -8   2   3     4193.10     4624.99     37.87 o 
  -6   2   3      769.12      744.36      8.59 o 
  -4   2   3      992.75      960.54     11.32 o 
  -2   2   3     5562.35     5472.43     40.51 o 
   0   2   3     1752.13     1708.83     13.39 o 
   2   2   3     1526.26     1373.20     11.06 o 
   4   2   3     5254.99     5194.78     32.21 o 
   6   2   3      210.05      241.99      4.11 o 
   8   2   3        2.18        5.68      4.29 o 
  10   2   3      383.15      415.65     14.97 o 
  12   2   3     1246.32     1314.38     27.64 o 
  14   2   3       18.43       25.79      2.89 o 
  16   2   3        8.66        9.78      3.93 o 
  18   2   3        0.20       13.58     11.15 o 
  20   2   3      885.92     1393.08    158.88 o 
  24   2   3        3.56       13.72      7.91 o 
 -23   3   3        9.26       15.93      8.13 o 
 -21   3   3       36.83       41.08      8.86 o 
 -19   3   3        3.30        2.23      7.18 o 
 -17   3   3      175.12      177.51     19.83 o 
 -15   3   3      867.39      922.94     45.88 o 
 -13   3   3     3702.09     3720.94    125.89 o 
 -11   3   3       59.12       66.89     11.40 o 
  -9   3   3       34.72       34.53      3.01 o 
  -7   3   3      795.61      690.75     18.23 o 
  -5   3   3    14398.54    15930.96     60.50 o 
  -3   3   3     6809.27     7292.77     42.98 o 
  -1   3   3     2137.07     2222.28     20.61 o 
   1   3   3       60.74       66.46      3.93 o 
   3   3   3       62.77       57.92      2.47 o 
   5   3   3      457.25      411.98      6.96 o 
   7   3   3     5707.75     6130.32     54.58 o 
  11   3   3       44.23       88.15     27.36 o 
  13   3   3        0.51       73.61     42.34 o 
  15   3   3      514.46      542.76     24.59 o 
  17   3   3       18.78       20.72      9.84 o 
  19   3   3       10.92       22.13      7.05 o 
  21   3   3       20.37       29.51      9.98 o 
  23   3   3       26.44       29.83     11.21 o 
 -22   4   3        0.00       28.23     12.13 o 
 -20   4   3        0.24        4.36      7.53 o 
 -18   4   3        1.36       14.37      6.76 o 
 -16   4   3     1062.03     1220.70     67.69 o 
 -14   4   3      965.32      921.13     28.76 o 
 -12   4   3        2.15        3.87      5.25 o 
 -10   4   3        0.25        7.11      3.42 o 
  -8   4   3       17.84       23.07      4.11 o 
  -6   4   3        0.76        9.69      3.65 o 
  -4   4   3      355.62      241.18      5.00 o 
  -2   4   3     1520.98     1558.65     15.49 o 
   0   4   3      137.24      156.89      4.96 o 
   2   4   3      186.89      178.53      4.22 o 
   4   4   3        8.43        9.32      3.30 o 
   6   4   3      104.25      120.28      4.45 o 
   8   4   3      190.34      159.23     12.63 o 
  10   4   3       72.61       67.04      5.72 o 
  12   4   3      151.60      144.45      9.24 o 
  14   4   3        2.16       20.65      9.01 o 
  16   4   3      243.95      248.52     16.00 o 
  18   4   3      179.95      168.91     13.05 o 
  20   4   3        1.01       47.49     19.98 o 
  22   4   3        0.80       11.19     12.42 o 
 -21   5   3       21.02       14.92      7.98 o 
 -19   5   3        0.47       13.09      7.47 o 
 -17   5   3       20.25       22.81      6.34 o 
 -15   5   3       20.14       15.42      5.60 o 
 -13   5   3       75.04       61.22      5.11 o 
 -11   5   3      234.96      179.41     14.00 o 
  -9   5   3      166.91      131.64      8.22 o 
  -7   5   3       85.66       96.41      6.02 o 
  -5   5   3       11.20        6.71      4.67 o 
  -3   5   3     3115.60     3388.30     33.46 o 
  -1   5   3     1515.70     1504.03     21.65 o 
   1   5   3      603.04      613.95     16.44 o 
   3   5   3      185.36      163.13      4.61 o 
   5   5   3      594.45      650.27     20.38 o 
   7   5   3       31.30       34.82      5.76 o 
   9   5   3       71.33       65.88      5.86 o 
  11   5   3      193.87      194.24      8.54 o 
  13   5   3       13.58       19.64      5.56 o 
  15   5   3        1.97        6.61      7.92 o 
  17   5   3      113.68       98.57      9.80 o 
  19   5   3        2.63       10.26      8.50 o 
  21   5   3        8.67        7.46      9.14 o 
 -18   6   3        0.09        7.41     16.20 o 
 -16   6   3       62.59       60.19     10.07 o 
 -14   6   3        8.64       13.58      7.80 o 
 -12   6   3      120.61      107.39      9.13 o 
 -10   6   3      177.76      157.73     19.15 o 
  -8   6   3      258.60      230.14     12.22 o 
  -6   6   3      102.82       97.09      6.66 o 
  -4   6   3      287.07      271.82      9.37 o 
  -2   6   3      422.97      436.05     12.29 o 
   0   6   3     1349.04     1436.87     18.92 o 
   2   6   3     2290.05     2482.82     27.46 o 
   4   6   3      301.55      321.32     14.24 o 
   6   6   3        7.15       15.87      6.56 o 
   8   6   3       12.89       14.66      4.22 o 
  10   6   3       36.30       38.95      9.26 o 
  12   6   3       11.02       19.34      7.74 o 
  14   6   3        0.34       13.32      9.97 o 
  16   6   3       35.67       39.70      8.99 o 
  18   6   3       27.47       25.27     12.19 o 
 -15   7   3        5.43       14.85     10.70 o 
 -13   7   3       15.52       23.75     11.63 o 
 -11   7   3       64.59       64.07     11.79 o 
  -9   7   3       48.73       39.28      9.36 o 
  -7   7   3       15.37       27.24      8.37 o 
  -5   7   3        8.01       17.49      9.69 o 
  -3   7   3        4.94       16.39      8.85 o 
  -1   7   3       11.61       21.90      7.64 o 
   1   7   3      101.43      110.99     11.11 o 
   3   7   3      107.83      124.42     10.57 o 
   5   7   3        1.15       11.83      7.46 o 
   7   7   3       35.49       29.50      7.77 o 
   9   7   3      240.79      230.31     13.75 o 
  11   7   3       32.18       29.62      9.73 o 
  13   7   3       48.51       45.85     14.14 o 
  15   7   3        8.10       11.30     12.64 o 
 -10   8   3       18.47       32.13     16.06 o 
  -8   8   3        6.23       12.25      9.50 o 
  -6   8   3       30.85       34.52      7.37 o 
  -4   8   3       21.87       36.70      8.66 o 
  -2   8   3        1.70       19.04      8.91 o 
   0   8   3      558.49      657.62     21.29 o 
   2   8   3      343.51      419.52     22.44 o 
   4   8   3        5.19       21.06     10.98 o 
   6   8   3        0.40       14.41     13.65 o 
   8   8   3        7.05       13.89      9.13 o 
 -26   0   4      113.62      128.06     26.68 o 
 -24   0   4      102.64      105.56     21.94 o 
 -22   0   4       66.43       60.88     21.08 o 
 -20   0   4      234.62      291.78     28.58 o 
 -18   0   4       85.48       72.80     18.94 o 
 -16   0   4       12.26       14.46      9.22 o 
 -14   0   4       27.01       24.15      9.61 o 
 -12   0   4        0.31        8.24     14.40 o 
 -10   0   4       58.02       99.91     15.88 o 
  -8   0   4     2100.09     2368.95     59.51 o 
  -2   0   4     7681.75     7251.32     73.89 o 
   0   0   4     2143.26     2139.98     67.81 o 
   6   0   4      345.44      299.68      5.99 o 
   8   0   4      827.42      826.86     14.05 o 
  10   0   4      738.87      817.09     25.21 o 
  12   0   4     2544.27     2970.72     39.70 o 
  14   0   4      160.53      192.53     17.75 o 
  16   0   4       94.49       70.61     12.80 o 
  18   0   4       23.94       41.79     10.29 o 
  20   0   4        3.40       21.29     12.13 o 
  22   0   4        2.31       18.66     15.25 o 
  24   0   4       35.32       18.35     10.54 o 
 -25   1   4       23.53       17.67     10.83 o 
 -23   1   4      290.64      230.14     19.05 o 
 -21   1   4      130.66      115.91     16.25 o 
 -19   1   4      223.88      232.42     16.96 o 
 -17   1   4        0.36        3.88     12.70 o 
 -15   1   4      111.79      101.94      9.61 o 
 -13   1   4      443.06      400.34     17.54 o 
 -11   1   4      108.96       88.52     10.74 o 
  -9   1   4       70.65       94.73     11.97 o 
  -7   1   4     1416.44     1495.76     64.89 o 
  -5   1   4     6423.19     6305.62     77.64 o 
  -3   1   4     5186.26     4963.59     29.09 o 
  -1   1   4     1511.53     1486.02     13.40 o 
   1   1   4      597.62      575.42      6.62 o 
   3   1   4     8093.51     7996.50     58.50 o 
   5   1   4     5920.39     6224.81     34.39 o 
   7   1   4      771.75      768.78      9.90 o 
   9   1   4        0.11        6.93      3.46 o 
  11   1   4        1.85        4.23      7.16 o 
  13   1   4      515.31      509.23     22.75 o 
  15   1   4       70.21       73.06      7.04 o 
  17   1   4        1.05       15.09     10.81 o 
  19   1   4        3.97       38.25     23.03 o 
  21   1   4       24.91       19.07      8.97 o 
  23   1   4        0.04        3.35      8.09 o 
  25   1   4        0.73        1.30      9.29 o 
 -24   2   4       13.08       10.62     12.01 o 
 -22   2   4       20.73       16.14     15.87 o 
 -20   2   4       17.05       19.35     14.62 o 
 -18   2   4      117.76       84.00     11.05 o 
 -16   2   4      104.32      125.00     27.21 o 
 -12   2   4       29.35       72.16     20.64 o 
 -10   2   4        6.08       38.92     10.38 o 
  -8   2   4     3361.82     3653.52     50.62 o 
  -6   2   4      381.21      445.48      7.83 o 
  -4   2   4       43.96       46.48      2.02 o 
  -2   2   4       56.41       49.43      2.77 o 
   0   2   4     3009.78     3033.77     34.73 o 
   2   2   4      212.34      156.12      3.23 o 
   4   2   4     6040.47     5972.30     33.83 o 
   6   2   4       60.74       56.45      2.61 o 
   8   2   4      332.18      348.27      7.36 o 
  12   2   4      608.54      644.04     16.35 o 
  14   2   4      181.52      171.52      5.98 o 
  16   2   4        8.13       13.94      5.97 o 
  18   2   4        2.96       19.89      7.71 o 
  20   2   4      316.19      384.21     45.14 o 
  22   2   4       43.49       31.90      9.06 o 
  24   2   4        0.00      100.38     65.54 o 
 -23   3   4        7.45       18.73      8.88 o 
 -21   3   4        0.05       16.83      8.32 o 
 -19   3   4       15.24       16.45      5.84 o 
 -17   3   4        0.09       71.14     33.78 o 
 -15   3   4       12.84       24.51      6.92 o 
 -13   3   4      788.32      846.15     16.88 o 
 -11   3   4       55.04       49.45      4.81 o 
  -9   3   4      483.96      488.61     17.19 o 
  -5   3   4     1015.66     1243.33     23.12 o 
  -3   3   4     3903.17     4177.03     34.93 o 
  -1   3   4      255.07      252.14      5.81 o 
   1   3   4       71.33       60.77      4.17 o 
   3   3   4      557.25      474.26      5.30 o 
   5   3   4       69.17       67.95      7.17 o 
   7   3   4     2169.86     2252.21     17.86 o 
   9   3   4     3280.23     3473.16     34.21 o 
  11   3   4       53.11       63.26      5.82 o 
  13   3   4       24.23       17.25      4.76 o 
  15   3   4      180.63      210.86     13.31 o 
  17   3   4       12.77       60.88     12.21 o 
  19   3   4       61.53       36.37     10.71 o 
  21   3   4        1.52       49.40     30.87 o 
  23   3   4       16.83       28.12     14.37 o 
 -22   4   4        0.17       21.23     22.72 o 
 -20   4   4        2.43        3.53      9.21 o 
 -18   4   4        2.35       34.17      8.73 o 
 -16   4   4     1164.06     1167.64     59.68 o 
 -14   4   4     2057.29     2172.69     51.11 o 
 -12   4   4      192.00      172.47     10.62 o 
 -10   4   4        9.73       12.48      4.47 o 
  -8   4   4       16.18       19.65      3.17 o 
  -6   4   4      857.80      897.52     11.48 o 
  -4   4   4       98.77       92.72      3.28 o 
  -2   4   4      441.09      465.65     11.35 o 
   0   4   4      111.43      112.16      5.35 o 
   2   4   4      206.65      219.75      7.10 o 
   4   4   4        1.89        9.95      3.26 o 
   6   4   4      227.81      236.41      5.80 o 
   8   4   4      539.04      516.83      9.52 o 
  10   4   4       76.05       75.89      5.71 o 
  12   4   4      205.96      193.84      9.72 o 
  14   4   4      192.68      186.49     10.58 o 
  16   4   4        4.89       13.39      8.91 o 
  18   4   4      208.26      195.29     13.07 o 
  20   4   4      646.52      649.61     48.99 o 
  22   4   4        2.84       62.19     25.09 o 
 -21   5   4        0.56       16.96      8.43 o 
 -19   5   4       15.79        9.88      6.87 o 
 -17   5   4       32.49       26.12      8.27 o 
 -15   5   4      122.82      209.99     52.62 o 
 -13   5   4      512.55      469.42     32.77 o 
 -11   5   4      677.46      553.37     25.02 o 
  -9   5   4       36.65       76.30     18.92 o 
  -7   5   4      535.99      572.10     15.10 o 
  -5   5   4       77.47       74.39      2.87 o 
  -3   5   4     1938.97     1929.79     21.97 o 
  -1   5   4     1819.85     1849.87     17.03 o 
   1   5   4       32.58       27.71      4.19 o 
   3   5   4      229.30      213.79      7.59 o 
   5   5   4      309.17      346.54     11.08 o 
   7   5   4      228.51      218.30      7.85 o 
   9   5   4      303.44      291.52      8.66 o 
  11   5   4       43.03       50.79      7.04 o 
  13   5   4        0.92        9.88      6.36 o 
  15   5   4       32.23       41.95      6.99 o 
  17   5   4      138.54      110.32      9.54 o 
  19   5   4        8.50       12.27      8.45 o 
 -18   6   4       75.69       94.58     11.66 o 
 -16   6   4       84.66      104.85     12.83 o 
 -14   6   4       33.78       28.23     11.91 o 
 -12   6   4        2.81        7.08      7.60 o 
 -10   6   4      102.83       76.31      7.53 o 
  -8   6   4       68.63       68.48      7.23 o 
  -6   6   4      435.49      346.01     12.52 o 
  -4   6   4       11.49       23.99      5.01 o 
  -2   6   4      724.08      747.68     15.88 o 
   0   6   4      563.85      554.76     11.79 o 
   2   6   4       71.35      113.39     12.12 o 
   4   6   4       10.25       34.65      6.68 o 
   6   6   4       25.74       18.25      4.30 o 
   8   6   4        0.49       10.08      7.84 o 
  10   6   4       24.98       20.08      7.09 o 
  12   6   4       31.83       23.71      8.61 o 
  14   6   4        0.79       10.87     11.35 o 
  16   6   4       11.08       16.59     11.09 o 
  18   6   4        0.24       15.92     11.36 o 
 -15   7   4        0.14       17.34     15.93 o 
 -13   7   4       20.67       16.72      9.73 o 
 -11   7   4       12.64       36.53     11.38 o 
  -9   7   4       92.54       63.62     16.99 o 
  -7   7   4      143.47      120.75     10.00 o 
  -5   7   4        3.85       19.64      7.97 o 
  -3   7   4        0.32       21.56      9.40 o 
  -1   7   4        0.87       27.69     10.75 o 
   1   7   4        5.97       23.70      8.26 o 
   3   7   4       12.39       14.35      7.03 o 
   5   7   4       34.31       33.47      8.12 o 
   7   7   4      100.28       88.90     11.22 o 
   9   7   4        0.81       21.10     10.55 o 
  11   7   4        0.20       10.05     12.01 o 
  13   7   4       23.38       17.17     12.54 o 
 -10   8   4      219.01      260.18     29.72 o 
  -8   8   4      254.63      336.26     20.57 o 
  -6   8   4       43.53       40.42      8.21 o 
  -4   8   4        2.71       13.61      9.25 o 
  -2   8   4        5.22        6.88      7.37 o 
   0   8   4      102.35      117.16     17.85 o 
   2   8   4       43.41       42.27     11.42 o 
   4   8   4        8.89       27.73      9.31 o 
   6   8   4       79.90       93.83     11.48 o 
   8   8   4       13.00       24.50      7.96 o 
 -25   1   5       14.27       14.95     11.86 o 
 -23   1   5       30.36       29.48     12.63 o 
 -21   1   5        0.61       12.86     14.06 o 
 -19   1   5        2.15       16.84     15.90 o 
 -17   1   5       41.12       27.94      8.33 o 
 -15   1   5       11.99       14.51     11.61 o 
 -13   1   5      335.06      313.02     14.49 o 
 -11   1   5        1.79       14.77     12.00 o 
  -9   1   5     5716.66     6235.78    126.24 o 
  -7   1   5       56.48       70.47      2.69 o 
  -5   1   5       39.61       59.17      3.12 o 
  -3   1   5     2833.60     2593.37     33.31 o 
  -1   1   5     3626.97     3423.11     25.69 o 
   1   1   5    14852.24    14806.18     89.93 o 
   3   1   5     2955.80     2712.01     39.39 o 
   5   1   5    10309.42    10466.33     86.78 o 
   7   1   5     1561.44     1623.75     31.56 o 
   9   1   5      749.86      705.87     10.68 o 
  11   1   5       29.34       31.78      3.70 o 
  13   1   5      425.82      423.24      9.68 o 
  15   1   5      111.41      108.21      6.17 o 
  17   1   5      136.50      149.49     27.95 o 
  19   1   5       12.76       16.59      6.35 o 
  21   1   5        4.13       43.04     40.52 o 
  23   1   5        6.03       10.16      7.92 o 
  25   1   5       71.26       67.08     14.74 o 
 -24   2   5       17.35       24.31     10.03 o 
 -22   2   5      118.81      116.49     38.05 o 
 -20   2   5       90.02       88.54     13.81 o 
 -18   2   5       65.46       49.30     11.17 o 
 -16   2   5     1632.06     1706.27     89.92 o 
 -14   2   5     2273.54     2347.54     97.51 o 
 -12   2   5      513.35      499.54     15.78 o 
 -10   2   5     2048.47     1987.42     43.87 o 
  -8   2   5     1296.24     1159.93     10.41 o 
  -4   2   5      906.66      988.60      7.04 o 
  -2   2   5      120.86      126.13      2.84 o 
   0   2   5     7750.83     7791.56     58.78 o 
   2   2   5     5951.95     5944.80     34.62 o 
   4   2   5     2942.88     2946.12     22.44 o 
   6   2   5      368.21      339.86      5.27 o 
   8   2   5       62.80       60.34      5.92 o 
  10   2   5      332.98      290.93     15.29 o 
  12   2   5      177.65      275.70     68.03 o 
  14   2   5        3.36       27.02      9.66 o 
  16   2   5      112.81      128.32      9.18 o 
  18   2   5       10.21       11.46      4.89 o 
  20   2   5       62.06       61.85     22.49 o 
  22   2   5       14.93      125.79     71.25 o 
  24   2   5       34.07       39.18     17.34 o 
 -23   3   5       48.72       54.08     13.90 o 
 -21   3   5        5.72        8.76      8.18 o 
 -19   3   5        5.23       11.05     10.66 o 
 -17   3   5      162.57      152.70      9.88 o 
 -15   3   5      423.46      402.16     11.74 o 
 -13   3   5     2253.68     2356.42     44.84 o 
 -11   3   5        1.79       21.84      4.58 o 
  -9   3   5      474.51      443.60      7.24 o 
  -7   3   5      323.74      248.77      7.58 o 
  -5   3   5     3112.21     3428.00     41.19 o 
  -3   3   5      160.11      182.68      7.78 o 
  -1   3   5      661.94      751.70     10.14 o 
   1   3   5      156.40      183.60      6.73 o 
   3   3   5       16.04       21.32      1.61 o 
   5   3   5      334.82      292.07     12.05 o 
   7   3   5       52.24       54.07      2.81 o 
   9   3   5     1614.95     1632.02     79.42 o 
  11   3   5     1106.24     1040.39     80.38 o 
  13   3   5      306.32      299.28     21.61 o 
  15   3   5      177.77      182.74     20.38 o 
  17   3   5      185.77      278.08     29.01 o 
  19   3   5      294.46      324.69     36.66 o 
  21   3   5        1.55       54.05     39.61 o 
  23   3   5        5.75       65.24     45.56 o 
 -22   4   5        7.51        7.16     12.98 o 
 -20   4   5       29.93       43.23      8.62 o 
 -18   4   5        0.07        6.05     10.45 o 
 -16   4   5       74.16       75.91      8.21 o 
 -14   4   5       22.46       39.30      5.80 o 
 -12   4   5        3.44       26.96      7.06 o 
 -10   4   5        0.01       15.53      4.64 o 
  -8   4   5        0.00        8.88      4.52 o 
  -6   4   5       39.41       51.12      3.96 o 
  -4   4   5        6.02        8.01      3.62 o 
  -2   4   5       32.95       49.53      5.38 o 
   0   4   5      129.18      114.96      5.81 o 
   2   4   5        5.18       21.45      6.52 o 
   4   4   5       13.69       13.99      2.32 o 
   6   4   5      678.85      658.30     14.76 o 
   8   4   5      317.34      301.99     10.44 o 
  10   4   5      271.94      252.61      8.54 o 
  12   4   5      196.12      198.55     10.10 o 
  14   4   5       99.01       98.88      8.58 o 
  16   4   5        0.07       35.28     12.60 o 
  18   4   5        1.19       31.28     11.54 o 
  20   4   5      116.77      151.10     14.15 o 
  22   4   5      113.80      133.71     16.95 o 
 -21   5   5       57.39       49.13     12.39 o 
 -19   5   5        0.43        9.19      8.41 o 
 -17   5   5        4.62       20.47      8.67 o 
 -15   5   5       47.19       44.58      7.33 o 
 -13   5   5      111.44       90.51      6.93 o 
 -11   5   5      994.59      829.04     13.88 o 
  -9   5   5       34.14       23.48      4.42 o 
  -7   5   5       63.55       52.98      4.44 o 
  -5   5   5       18.56       21.55      4.14 o 
  -3   5   5        6.17       23.30      5.80 o 
  -1   5   5      386.72      407.59     22.02 o 
   1   5   5       65.98       64.00      5.20 o 
   3   5   5        9.94       15.09      5.16 o 
   5   5   5      588.63      551.27     10.80 o 
   7   5   5     1413.13     1464.87     18.69 o 
   9   5   5       55.22       52.33      5.32 o 
  11   5   5      154.90      155.68      8.36 o 
  13   5   5       17.98       31.84      6.92 o 
  15   5   5       30.26       35.06      6.64 o 
  17   5   5      124.71      113.54     10.63 o 
  19   5   5       18.01       15.88      5.85 o 
 -18   6   5      175.48      155.09     14.95 o 
 -16   6   5       82.48       84.69     11.99 o 
 -14   6   5        0.59        7.13     10.35 o 
 -12   6   5       11.06       25.57     10.20 o 
 -10   6   5       42.63       49.98     11.58 o 
  -8   6   5       43.32       31.57      6.08 o 
  -6   6   5       97.05       81.27     12.27 o 
  -4   6   5        4.36       15.53      7.92 o 
  -2   6   5      151.06      136.91      7.47 o 
   0   6   5        0.47       35.07      7.02 o 
   2   6   5     1014.96     1195.50     20.75 o 
   4   6   5        1.10       21.72      7.21 o 
   6   6   5      419.17      374.61     12.55 o 
   8   6   5      107.29      110.16     11.01 o 
  10   6   5      104.22       85.74      8.44 o 
  12   6   5       49.82       62.40      9.93 o 
  14   6   5       23.47       15.93      7.85 o 
  16   6   5       10.88       23.10      8.28 o 
 -15   7   5        7.27       21.47     14.86 o 
 -13   7   5        0.20       23.99     14.95 o 
 -11   7   5        0.22        6.46     15.24 o 
  -9   7   5      123.05      118.33     14.60 o 
  -7   7   5      112.14      107.60      8.16 o 
  -5   7   5       14.80       19.10      6.02 o 
  -3   7   5        6.14       24.06      7.24 o 
  -1   7   5        0.17       17.98      8.28 o 
   1   7   5        5.93       19.19      6.11 o 
   3   7   5        0.04       15.50      7.52 o 
   5   7   5       32.08       25.84      7.62 o 
   7   7   5        9.19       11.56      9.19 o 
   9   7   5       12.93       21.24      8.43 o 
  11   7   5        8.72       25.74     15.07 o 
  13   7   5       88.35       71.55     15.20 o 
  -8   8   5       53.66       72.55     34.11 o 
  -6   8   5       13.54       25.26      9.03 o 
  -4   8   5        1.05        8.37      8.61 o 
  -2   8   5       38.38       36.82      7.93 o 
   0   8   5       30.98       35.40      7.94 o 
   2   8   5        0.21       16.09      8.12 o 
   4   8   5      218.51      252.35     20.16 o 
   6   8   5       21.03       15.23      6.85 o 
   8   8   5        8.44       15.59      8.15 o 
 -26   0   6       67.23       48.47     20.09 o 
 -24   0   6        0.59       22.49     25.31 o 
 -22   0   6       17.39       51.07     26.42 o 
 -20   0   6        0.99      -11.57     24.09 o 
 -18   0   6     1823.67     1889.26     53.26 o 
 -16   0   6       11.84       35.80     20.30 o 
 -14   0   6        2.61       12.42      9.66 o 
 -12   0   6      145.22      152.52     15.93 o 
 -10   0   6     2023.24     1833.22     76.06 o 
  -8   0   6     7019.99     8038.87     64.99 o 
  -6   0   6    11912.10    12945.30    113.43 o 
  -4   0   6        0.09        6.15      3.03 o 
  -2   0   6     4632.48     4322.90     95.48 o 
   0   0   6      387.99      351.79     10.30 o 
   4   0   6     1455.21     1466.56     34.61 o 
   6   0   6      118.62      114.38      3.80 o 
   8   0   6     1586.70     1365.27     40.99 o 
  10   0   6      294.79      334.80     18.81 o 
  12   0   6       59.65       85.07      6.62 o 
  14   0   6      173.61      194.05      6.81 o 
  16   0   6        3.31       36.20     19.55 o 
  18   0   6        3.44       23.80     15.90 o 
  20   0   6       35.05      148.65     16.76 o 
  22   0   6        0.91        9.21     15.96 o 
  24   0   6       32.52       76.44     17.87 o 
 -25   1   6        2.93       19.82     11.35 o 
 -23   1   6       20.40       22.43     10.36 o 
 -21   1   6       23.40       28.97     14.89 o 
 -19   1   6      102.03      111.07     23.75 o 
 -17   1   6      201.74      230.99     17.54 o 
 -15   1   6        0.02       32.72     15.05 o 
 -13   1   6        0.29       31.69     23.68 o 
 -11   1   6       83.18       58.88      6.65 o 
  -9   1   6     9960.58    10980.31    109.11 o 
  -7   1   6      120.83      144.14      5.51 o 
  -5   1   6      823.30      769.41      8.93 o 
  -3   1   6     2974.72     3108.79     33.55 o 
  -1   1   6     1950.04     2064.54     29.97 o 
   1   1   6      339.69      385.15      6.11 o 
   3   1   6     3289.67     3132.00     33.38 o 
   5   1   6       31.55       32.38      2.73 o 
   7   1   6     1729.31     1816.99     36.72 o 
   9   1   6      350.62      338.23      6.79 o 
  11   1   6        0.96       15.78      5.15 o 
  13   1   6        1.11       14.24      5.76 o 
  15   1   6      200.98      221.24     18.20 o 
  17   1   6      101.04      129.78     22.55 o 
  19   1   6       39.00       52.96      9.81 o 
  21   1   6        0.79       14.89     10.74 o 
  23   1   6       70.27       89.02     37.14 o 
 -24   2   6       21.06       46.40     12.61 o 
 -22   2   6       49.83       43.40     18.19 o 
 -20   2   6       13.91       23.75     15.01 o 
 -18   2   6       84.79       71.53     13.54 o 
 -16   2   6     2574.44     2934.95    197.06 o 
 -14   2   6     1972.31     2063.37     77.50 o 
 -12   2   6     1105.77     1103.68     16.44 o 
 -10   2   6      654.28      611.30      7.59 o 
  -8   2   6      244.95      285.49     33.88 o 
  -6   2   6     2313.45     2394.93     62.92 o 
  -4   2   6      161.64      157.68      3.08 o 
  -2   2   6       40.02       43.01      2.54 o 
   0   2   6     4941.09     5014.94     23.75 o 
   2   2   6     2782.48     2697.51     17.80 o 
   4   2   6      922.37      999.18      9.89 o 
   6   2   6      286.05      288.04      6.72 o 
   8   2   6       98.50       68.43      3.79 o 
  10   2   6       75.33       53.40      6.68 o 
  12   2   6        4.73        6.03      5.45 o 
  14   2   6        5.98       32.96     13.02 o 
  16   2   6       12.32       13.03      4.39 o 
  18   2   6      187.39      210.16     24.85 o 
  20   2   6        4.85       25.87     13.08 o 
  22   2   6       58.48       88.62     12.75 o 
  24   2   6       83.52      113.41     15.67 o 
 -23   3   6        2.59        9.01     10.70 o 
 -21   3   6       17.81       25.51      9.14 o 
 -19   3   6        1.66       20.28      7.84 o 
 -17   3   6      118.95      115.03     14.15 o 
 -15   3   6      194.23      206.06     21.28 o 
 -13   3   6     2737.34     2948.53     43.18 o 
 -11   3   6      584.92      562.53     10.02 o 
  -9   3   6     1651.10     1697.36     27.39 o 
  -7   3   6       92.32      121.87      4.43 o 
  -5   3   6     1276.91     1262.30     15.36 o 
  -3   3   6     1687.42     1794.65     24.07 o 
  -1   3   6     2274.64     2407.03     19.12 o 
   1   3   6      123.23       93.05      3.88 o 
   3   3   6       23.97       16.29      3.79 o 
   5   3   6       86.79       93.69      3.88 o 
   7   3   6      315.95      377.27     25.86 o 
   9   3   6      224.27      195.85      9.34 o 
  11   3   6      173.71      160.11     10.96 o 
  13   3   6        0.92       14.30      7.00 o 
  15   3   6       68.16       65.25      6.86 o 
  17   3   6       93.52       83.85      9.96 o 
  19   3   6      397.69      470.69     52.21 o 
  21   3   6        3.58       16.27     19.32 o 
  23   3   6        9.02       72.16     29.80 o 
 -22   4   6        0.05        4.80     10.38 o 
 -20   4   6       18.40       21.60      6.49 o 
 -18   4   6      177.92      184.30     11.28 o 
 -16   4   6        9.07       25.04      7.12 o 
 -14   4   6      866.59      794.40     19.08 o 
 -12   4   6      125.03      131.58      7.19 o 
 -10   4   6       32.37       31.83      4.11 o 
  -8   4   6        9.98       11.43      2.86 o 
  -6   4   6       73.85       86.05      4.02 o 
  -4   4   6       18.88       18.46      3.79 o 
  -2   4   6      163.39      128.77      6.27 o 
   0   4   6        6.16       16.03      5.89 o 
   2   4   6        0.01       11.27      6.32 o 
   4   4   6        1.42       13.13      4.22 o 
   6   4   6        1.49       15.08      5.93 o 
   8   4   6      293.69      274.87      8.15 o 
  10   4   6     1188.34     1260.68     66.39 o 
  12   4   6       82.44      112.60     22.17 o 
  14   4   6        3.41       12.34      7.75 o 
  16   4   6        0.32        3.92      8.55 o 
  18   4   6      205.30      195.28     14.47 o 
  20   4   6       34.05       18.45      8.44 o 
  22   4   6       46.78       64.97     28.94 o 
 -21   5   6       74.20       66.26     13.55 o 
 -19   5   6        2.63       15.27     10.99 o 
 -17   5   6       24.56       24.98      5.77 o 
 -15   5   6        0.05       16.47      7.68 o 
 -13   5   6       17.56       16.23      5.71 o 
 -11   5   6      235.50      213.33     16.27 o 
  -9   5   6       79.60       93.99      6.78 o 
  -7   5   6       23.02       14.72      2.91 o 
  -5   5   6      108.77      100.19      7.71 o 
  -3   5   6        4.11       21.02      5.77 o 
  -1   5   6     1301.11     1326.92     25.56 o 
   1   5   6        8.15       26.72      6.80 o 
   3   5   6      406.19      435.50     10.37 o 
   5   5   6       66.79       68.45      4.08 o 
   7   5   6     3855.66     4283.41     72.39 o 
   9   5   6      111.98      114.83      6.93 o 
  11   5   6       59.63       66.51      6.41 o 
  13   5   6       16.12       10.08      4.80 o 
  15   5   6        9.81       14.81      6.85 o 
  17   5   6       59.51       67.73     10.63 o 
  19   5   6        2.32       18.59      9.84 o 
 -18   6   6       66.11       70.41     11.76 o 
 -16   6   6        6.34       23.85     17.46 o 
 -14   6   6        6.87        3.23      9.42 o 
 -12   6   6       27.07       48.50      9.54 o 
 -10   6   6       49.56       55.84     10.65 o 
  -8   6   6        8.91       18.16      8.26 o 
  -6   6   6        5.20       26.48      7.03 o 
  -4   6   6      526.29      507.00     13.32 o 
  -2   6   6       17.19       23.46      4.80 o 
   0   6   6       14.29       33.82      6.12 o 
   2   6   6     1770.72     1910.22     30.18 o 
   4   6   6       13.23       40.15      6.71 o 
   6   6   6     1196.73     1240.17     23.63 o 
   8   6   6       60.52       45.36      7.33 o 
  10   6   6       21.69       24.32      6.21 o 
  12   6   6      126.76      126.37     13.66 o 
  14   6   6        2.83        8.32      8.96 o 
  16   6   6        0.62       16.88      8.23 o 
 -13   7   6        6.71       34.88     15.88 o 
 -11   7   6        0.42       19.77     10.76 o 
  -9   7   6       22.09       21.75      7.49 o 
  -7   7   6       16.64       14.45      4.91 o 
  -5   7   6        0.01       19.07      6.66 o 
  -3   7   6       20.73       33.99      7.34 o 
  -1   7   6        6.15       16.62      8.13 o 
   1   7   6        0.09       14.24      7.56 o 
   3   7   6       12.95       14.98      5.22 o 
   5   7   6      106.65      106.35     13.49 o 
   7   7   6       50.31       43.64     10.60 o 
   9   7   6        3.50       23.99     10.08 o 
  11   7   6       12.28       21.95     11.15 o 
  13   7   6       55.25       29.00     21.11 o 
  -8   8   6       11.20       23.14     11.16 o 
  -6   8   6       35.09       55.20     13.71 o 
  -4   8   6       15.33       21.19      8.69 o 
  -2   8   6        0.01       20.57     10.68 o 
   0   8   6        5.61       21.21      9.34 o 
   2   8   6        0.52       16.71      8.99 o 
   4   8   6        4.12       19.30     10.00 o 
   6   8   6        0.11       11.70      8.58 o 
 -25   1   7        6.37       33.35     14.08 o 
 -23   1   7        0.31       26.59     16.24 o 
 -21   1   7      118.06      114.66     21.21 o 
 -19   1   7      421.36      359.66     22.00 o 
 -17   1   7      966.88      899.66     47.88 o 
 -15   1   7      271.01      281.62     16.47 o 
 -13   1   7      751.30      810.92     22.86 o 
 -11   1   7        9.49       11.77      5.54 o 
  -9   1   7     3493.76     3794.35     32.74 o 
  -7   1   7     5225.19     5589.76     37.40 o 
  -5   1   7       86.26       87.65      3.48 o 
  -3   1   7        0.33       10.32      3.71 o 
  -1   1   7      491.09      412.95      7.81 o 
   1   1   7     1085.13     1067.60     14.60 o 
   3   1   7      123.61      123.38      4.55 o 
   5   1   7     1977.66     1991.01     26.47 o 
   7   1   7     1119.10     1052.99     13.20 o 
   9   1   7      129.47      135.57      5.46 o 
  11   1   7        1.90        4.79      5.21 o 
  13   1   7        4.18       14.74      4.07 o 
  15   1   7      247.21      240.32      9.89 o 
  17   1   7      197.46      179.46     15.89 o 
  19   1   7       10.18       40.93     18.28 o 
  21   1   7       15.65       25.37     11.62 o 
  23   1   7      137.24      198.29    100.45 o 
 -24   2   7       41.52       57.92     15.34 o 
 -22   2   7        0.56       -0.07     13.57 o 
 -20   2   7        3.49       29.57     13.29 o 
 -18   2   7        8.21       15.60     12.33 o 
 -16   2   7     1602.12     1599.31    149.71 o 
 -14   2   7      594.94      546.07     14.40 o 
 -12   2   7     2377.38     2572.77     46.92 o 
 -10   2   7       35.70       33.11      5.86 o 
  -8   2   7     3284.92     3327.34     49.46 o 
  -6   2   7      672.76      715.27      9.89 o 
  -4   2   7      653.83      640.87      6.85 o 
  -2   2   7       74.13       79.38      3.62 o 
   0   2   7     1112.72     1134.58     15.91 o 
   2   2   7       32.66       34.32      2.84 o 
   4   2   7      634.15      625.11      9.98 o 
   6   2   7      322.23      254.99      5.60 o 
   8   2   7      144.93      141.81      4.39 o 
  10   2   7       21.59       11.94      3.90 o 
  12   2   7       12.50       29.45     10.90 o 
  14   2   7       53.76       48.69      6.83 o 
  16   2   7      106.53      116.09     14.18 o 
  18   2   7       24.57       26.52      6.86 o 
  20   2   7       29.31       23.19     10.06 o 
  22   2   7       70.05       78.44     11.49 o 
 -23   3   7        6.23       14.92     11.62 o 
 -21   3   7       28.64       28.26      8.67 o 
 -19   3   7        0.09       12.68     10.27 o 
 -17   3   7      349.64      336.26     14.42 o 
 -15   3   7     1073.08     1071.90     23.92 o 
 -13   3   7      247.72      234.98     10.88 o 
 -11   3   7     4457.47     4763.59     73.34 o 
  -9   3   7       52.43       46.31      6.67 o 
  -7   3   7       17.59       20.04      2.52 o 
  -5   3   7      197.07      179.18      8.35 o 
  -3   3   7     1659.45     1813.32     19.11 o 
  -1   3   7     6264.66     6923.34     67.60 o 
   1   3   7      112.32       98.49      5.73 o 
   3   3   7      134.94      135.73      4.36 o 
   5   3   7      414.05      415.05      7.63 o 
   7   3   7      214.65      199.81      5.20 o 
  11   3   7        8.00       17.52      8.52 o 
  13   3   7       14.06       20.91     12.92 o 
  15   3   7       29.50       22.48      5.08 o 
  17   3   7        0.00        5.97      6.17 o 
  19   3   7      166.56      167.01     23.32 o 
  21   3   7        4.44        2.46     10.53 o 
 -22   4   7        2.95       15.85      8.72 o 
 -20   4   7        4.79        8.92      8.80 o 
 -18   4   7        8.24        8.56      8.59 o 
 -16   4   7        7.72       16.66      6.80 o 
 -14   4   7      319.05      362.77     15.42 o 
 -12   4   7     1446.44     1556.13     38.48 o 
 -10   4   7      255.29      224.05      9.23 o 
  -8   4   7       20.23       24.28      3.41 o 
  -6   4   7      200.80      198.96      5.71 o 
  -4   4   7      825.31      818.33     15.20 o 
  -2   4   7       30.32       43.96      5.00 o 
   0   4   7      704.07      716.17     13.51 o 
   2   4   7        1.05       17.31      7.23 o 
   4   4   7       59.72       45.29      4.72 o 
   6   4   7      209.51      256.63     25.15 o 
   8   4   7      116.56      120.04      8.35 o 
  10   4   7       93.91       80.30      5.81 o 
  12   4   7        4.46       14.27      4.89 o 
  14   4   7        0.18        7.36      7.26 o 
  16   4   7       25.84       39.58      9.29 o 
  18   4   7       36.69       18.85      6.45 o 
  20   4   7      185.72      208.42     18.12 o 
 -19   5   7       32.17       20.55      9.74 o 
 -17   5   7        2.23       24.44     12.31 o 
 -15   5   7       13.09       25.70     10.41 o 
 -13   5   7        0.63       12.71     10.78 o 
 -11   5   7        0.92       12.37      7.80 o 
  -9   5   7      256.55      214.43      9.34 o 
  -7   5   7      132.59      117.92      7.75 o 
  -5   5   7      315.90      322.86     11.75 o 
  -3   5   7      515.04      432.59     10.18 o 
  -1   5   7      841.13      948.62     16.22 o 
   1   5   7     1510.75     1635.31     40.02 o 
   3   5   7      140.89      144.15      8.93 o 
   5   5   7       45.72       50.24      7.21 o 
   7   5   7     1461.55     1574.18     36.26 o 
   9   5   7       59.14       69.02      6.59 o 
  11   5   7       89.20       76.76      9.22 o 
  13   5   7       40.85       31.04      6.32 o 
  15   5   7        0.40       11.86      8.18 o 
  17   5   7        0.01        8.22      9.22 o 
  19   5   7        4.33       14.16     12.04 o 
 -18   6   7        3.10       12.06     11.55 o 
 -16   6   7       22.08       18.10      7.05 o 
 -14   6   7       82.46       60.16     10.63 o 
 -12   6   7       15.77       22.11      7.56 o 
 -10   6   7      182.19      190.53     13.98 o 
  -8   6   7      184.74      159.75     11.59 o 
  -6   6   7      167.46      135.12      9.16 o 
  -4   6   7      330.35      319.81     11.37 o 
  -2   6   7        2.56       13.89      7.60 o 
   0   6   7        1.42       14.54      8.01 o 
   2   6   7      514.78      524.40     11.73 o 
   4   6   7     2701.16     2910.64     33.77 o 
   6   6   7      107.83       96.89      9.02 o 
   8   6   7       25.04       23.13      6.91 o 
  10   6   7        2.40       16.42     11.00 o 
  12   6   7        0.01       21.15     10.49 o 
  14   6   7       25.23       40.57     10.13 o 
  16   6   7        3.63       15.54      8.57 o 
 -13   7   7        0.03       10.86      8.85 o 
 -11   7   7       36.95       28.26     11.57 o 
  -9   7   7       20.33       28.18      9.08 o 
  -7   7   7        1.98       10.61      8.11 o 
  -5   7   7       14.06       10.74      6.56 o 
  -3   7   7        9.05       21.64      6.77 o 
  -1   7   7        6.99       18.70      7.48 o 
   1   7   7        1.15       13.96      7.97 o 
   3   7   7       38.94       30.49      6.43 o 
   5   7   7       13.51       15.22      5.58 o 
   7   7   7        3.02        9.58      7.83 o 
   9   7   7        4.54       12.55     11.13 o 
  11   7   7       39.46       47.36     20.21 o 
  13   7   7        2.08       -2.44     12.50 o 
  -8   8   7        0.98       30.67     16.65 o 
  -6   8   7        0.38       -6.54     14.41 o 
  -4   8   7       36.69       34.07      9.20 o 
  -2   8   7        4.48       15.02      8.63 o 
   0   8   7        3.95       23.65     10.02 o 
   2   8   7      157.03      179.55     14.13 o 
   4   8   7      309.73      352.58     17.99 o 
   6   8   7       73.44       63.43     10.02 o 
 -24   0   8       68.70       76.94     23.55 o 
 -22   0   8        6.95       13.29     12.32 o 
 -20   0   8       10.08       27.82     25.16 o 
 -18   0   8      412.72      374.19     29.58 o 
 -16   0   8     1346.73     1317.41     46.49 o 
 -14   0   8        2.70        9.29      9.35 o 
 -12   0   8        0.90        0.51      5.29 o 
 -10   0   8      271.48      252.77      6.19 o 
  -8   0   8       25.21       32.84      2.96 o 
  -6   0   8      125.90      109.52      7.24 o 
  -4   0   8     2635.23     2806.36     31.93 o 
  -2   0   8      240.39      231.37      8.74 o 
   0   0   8     1938.30     1920.82     90.84 o 
   2   0   8      149.88      165.55     11.54 o 
   4   0   8    20395.38    21711.10    321.58 o 
   6   0   8    26053.06    27309.46    136.39 o 
   8   0   8      154.17      127.54     16.79 o 
  10   0   8        0.74        9.63     10.47 o 
  12   0   8        7.81       18.74      9.26 o 
  14   0   8      238.10      238.38     24.58 o 
  16   0   8       57.01       78.02     18.03 o 
  18   0   8        8.79       27.67     18.99 o 
  20   0   8       41.03       25.53     12.68 o 
  22   0   8        4.38       42.95     12.53 o 
  24   0   8        5.77       14.40     16.41 o 
 -25   1   8       94.84      133.49     20.66 o 
 -23   1   8        2.75       10.98     12.03 o 
 -21   1   8      155.71      144.18     19.72 o 
 -19   1   8      187.58      169.58     18.15 o 
 -17   1   8       11.27       18.32      8.83 o 
 -15   1   8      303.27      326.14     16.30 o 
 -13   1   8      105.63      117.27      3.72 o 
 -11   1   8      330.11      301.08      7.98 o 
  -9   1   8      131.07      152.07      6.11 o 
  -7   1   8      483.62      580.16      9.17 o 
  -5   1   8       10.42       16.07      3.28 o 
  -3   1   8      177.59      191.58      5.58 o 
  -1   1   8      550.41      557.84      8.48 o 
   1   1   8        9.41       10.99      3.26 o 
   3   1   8       31.93       24.22      2.85 o 
   5   1   8      496.19      450.73      8.02 o 
   7   1   8     4867.21     5271.07     60.33 o 
   9   1   8      235.93      272.15      8.15 o 
  11   1   8       92.61       96.32      6.68 o 
  13   1   8      162.55      179.07     13.18 o 
  15   1   8      351.50      366.62     14.88 o 
  17   1   8      229.25      230.47     17.36 o 
  19   1   8       12.96        7.82     19.21 o 
  21   1   8        0.08       28.71     14.14 o 
  23   1   8       12.10       83.61     52.13 o 
 -24   2   8      105.86      117.04     19.75 o 
 -22   2   8       12.95       15.93      8.93 o 
 -20   2   8       73.21       51.30     27.86 o 
 -18   2   8       34.36       30.23      7.68 o 
 -16   2   8      381.22      425.16     50.88 o 
 -14   2   8       40.74       37.92      7.68 o 
 -12   2   8       41.82       38.77      6.91 o 
 -10   2   8      315.88      336.65     10.40 o 
  -8   2   8      330.50      321.16     14.16 o 
  -6   2   8      152.21      146.29      4.23 o 
  -4   2   8     1782.78     1745.09     33.64 o 
  -2   2   8      594.79      557.05      8.66 o 
   0   2   8       12.79       20.78      2.82 o 
   2   2   8      541.26      480.43      7.93 o 
   4   2   8       25.87       29.22      3.85 o 
   6   2   8     1169.83     1245.00     20.08 o 
   8   2   8      109.29       86.73      5.60 o 
  10   2   8       44.27       48.23      5.83 o 
  12   2   8       14.89       16.04      5.31 o 
  14   2   8      714.41      807.08     47.69 o 
  16   2   8        0.06       11.01      7.94 o 
  18   2   8       22.45       46.86     13.58 o 
  20   2   8        0.41       17.26     10.25 o 
  22   2   8      102.60       79.69     23.93 o 
 -23   3   8        4.92       26.12     12.03 o 
 -21   3   8       49.35       60.36     21.39 o 
 -19   3   8        9.36       20.28     10.12 o 
 -17   3   8       56.95       67.77      9.60 o 
 -15   3   8      170.91      180.88     12.04 o 
 -13   3   8        2.54       26.36      9.02 o 
 -11   3   8     2098.09     2396.92     56.52 o 
  -9   3   8      754.02      731.35     18.69 o 
  -7   3   8       41.63       45.12      8.58 o 
  -5   3   8      149.83      149.35      3.56 o 
  -1   3   8      242.66      265.43      7.96 o 
   1   3   8       53.86       43.59      6.21 o 
   3   3   8       13.33       21.98      2.85 o 
   5   3   8       80.46       54.60      3.70 o 
   7   3   8       25.16       24.32      2.86 o 
   9   3   8      562.51      545.98      9.30 o 
  11   3   8      488.79      524.98     31.91 o 
  13   3   8      195.97      249.28     39.59 o 
  15   3   8       13.26       13.45      6.03 o 
  17   3   8        4.58       11.59      5.21 o 
  19   3   8        7.09       20.07      9.14 o 
  21   3   8       34.30       33.23      9.88 o 
 -22   4   8      125.82      123.97     11.14 o 
 -20   4   8        1.87       12.85      9.32 o 
 -18   4   8       40.28       37.89      7.15 o 
 -16   4   8       39.90       35.62      6.48 o 
 -14   4   8      754.46      782.48     18.52 o 
 -12   4   8     1383.37     1490.12     40.14 o 
 -10   4   8      395.63      351.20     10.72 o 
  -8   4   8       52.94       58.35      5.62 o 
  -6   4   8      470.19      461.62      9.42 o 
  -4   4   8      885.17      878.58     12.28 o 
  -2   4   8        8.36       10.10      4.90 o 
   0   4   8      811.34      790.47     13.32 o 
   2   4   8       17.41       18.73      4.88 o 
   4   4   8       31.55       36.37      4.25 o 
   6   4   8        4.57        8.13      3.43 o 
   8   4   8      159.49      146.55      6.05 o 
  10   4   8       80.81       76.45      6.70 o 
  12   4   8        8.43       18.65      3.91 o 
  14   4   8        1.65       13.61      7.08 o 
  16   4   8       20.69       12.45      6.95 o 
  18   4   8       51.88       71.37     34.00 o 
  20   4   8        5.67        3.34     10.96 o 
 -19   5   8        0.43       22.49     12.80 o 
 -17   5   8        6.51        4.24     11.94 o 
 -15   5   8       25.43       24.66      8.78 o 
 -13   5   8      185.33      184.66     13.90 o 
 -11   5   8      163.83      126.96     10.83 o 
  -9   5   8      465.96      417.54     19.20 o 
  -7   5   8      160.37      141.56      8.70 o 
  -5   5   8        2.85       20.19      7.98 o 
  -3   5   8        6.90       12.75      5.58 o 
  -1   5   8      335.20      303.12     11.77 o 
   1   5   8     3145.12     3464.78     39.05 o 
   3   5   8       17.72       17.06      6.71 o 
   5   5   8        6.05       24.85      8.46 o 
   7   5   8       24.21       26.64      5.55 o 
   9   5   8       10.67       21.96      5.23 o 
  11   5   8      110.52       98.46     12.52 o 
  13   5   8       20.47       25.60      8.49 o 
  15   5   8       34.94       34.89     13.49 o 
  17   5   8       13.20       14.97      6.79 o 
  19   5   8       15.17       22.83     12.86 o 
 -16   6   8       30.99       33.49      9.07 o 
 -14   6   8      120.95      135.65     15.26 o 
 -12   6   8       64.62       75.48     11.40 o 
 -10   6   8        0.30        6.78     10.18 o 
  -8   6   8      186.28      160.59     10.54 o 
  -6   6   8       37.32       50.97      8.09 o 
  -4   6   8      517.68      457.61     12.02 o 
  -2   6   8        2.18        6.76      7.70 o 
   0   6   8      204.03      192.73     10.41 o 
   2   6   8     1191.97     1317.52     21.24 o 
   4   6   8        2.13       35.16     14.25 o 
   6   6   8      104.17      121.31      9.83 o 
   8   6   8       22.89       25.78      6.12 o 
  10   6   8        4.86       16.87     10.33 o 
  12   6   8        0.70        3.19      9.97 o 
  14   6   8        9.61       15.92      9.34 o 
  16   6   8        0.86       11.35     10.16 o 
 -13   7   8        3.77       11.23     12.11 o 
 -11   7   8        0.02       11.13     12.04 o 
  -9   7   8        5.38       19.70     11.79 o 
  -7   7   8       35.42       22.64      7.34 o 
  -5   7   8       46.74       24.37      5.85 o 
  -3   7   8       28.23       20.83      5.49 o 
  -1   7   8       11.26       15.86      6.54 o 
   1   7   8       54.92       74.19      7.59 o 
   3   7   8       78.36       71.44      8.77 o 
   5   7   8       10.06       14.26      5.62 o 
   7   7   8        2.58       15.79      7.68 o 
   9   7   8        0.01       13.01     11.61 o 
  11   7   8        6.43       14.01     10.60 o 
  -6   8   8      236.28      291.98     21.25 o 
  -4   8   8      122.24      160.40     17.26 o 
  -2   8   8        2.12       12.35      8.56 o 
   0   8   8        2.14       15.65     11.92 o 
   2   8   8       28.97       24.66      7.46 o 
   4   8   8       41.58       37.51      8.78 o 
 -25   1   9       45.41       38.91     14.06 o 
 -23   1   9        1.12        5.68     12.20 o 
 -21   1   9        4.74        3.29     13.28 o 
 -19   1   9      289.54      229.19     14.38 o 
 -17   1   9       12.35       20.77      5.82 o 
 -15   1   9       52.07       50.49      3.64 o 
 -13   1   9        8.56       17.24      6.81 o 
 -11   1   9      324.02      308.59      7.96 o 
  -9   1   9       42.74       48.82      4.49 o 
  -7   1   9      309.64      325.77     11.42 o 
  -5   1   9     2642.27     2692.96     23.79 o 
  -3   1   9      978.24     1085.22     11.45 o 
  -1   1   9      128.14      100.39      4.92 o 
   1   1   9      130.22      146.30      7.79 o 
   3   1   9     4459.32     4986.63     34.35 o 
   5   1   9      944.18      790.57     10.67 o 
   7   1   9     2721.80     2858.80     24.56 o 
   9   1   9      186.90      181.10     14.23 o 
  11   1   9       45.14       61.92     10.21 o 
  13   1   9       39.60       35.39      9.48 o 
  15   1   9       12.53       31.45     12.58 o 
  17   1   9        0.82        9.06     12.63 o 
  19   1   9       15.33       35.96     13.63 o 
  21   1   9        1.28       27.84     15.90 o 
  23   1   9        2.06       14.12     10.03 o 
 -24   2   9        2.55       20.25     14.74 o 
 -22   2   9       18.76       22.55     11.87 o 
 -20   2   9       28.16       38.25      8.24 o 
 -18   2   9       12.25       17.88      5.68 o 
 -16   2   9       12.11       11.24      7.10 o 
 -14   2   9      223.30      231.59     12.25 o 
 -12   2   9     1799.27     1856.74     38.80 o 
 -10   2   9       11.30       20.90      5.38 o 
  -8   2   9      426.07      398.09     21.21 o 
  -6   2   9      410.77      396.16      8.99 o 
  -4   2   9        1.25        9.71      3.84 o 
  -2   2   9        1.98       11.57      5.04 o 
   0   2   9     1181.46     1182.83     15.68 o 
   2   2   9     2546.45     2447.74     68.63 o 
   4   2   9     1447.83     1568.88     25.22 o 
   6   2   9      316.29      312.26      8.67 o 
   8   2   9       12.84        9.53      1.61 o 
  10   2   9      237.97      235.07     10.70 o 
  12   2   9      520.02      553.36     15.91 o 
  14   2   9      323.74      307.35     12.67 o 
  16   2   9      145.19      170.74     17.10 o 
  18   2   9       73.76      167.63     87.79 o 
  20   2   9       12.84        9.91      7.05 o 
  22   2   9       31.29       43.55     13.97 o 
 -23   3   9        0.68        2.87     13.45 o 
 -21   3   9       15.96       11.49      7.64 o 
 -19   3   9       10.69       16.28      6.75 o 
 -17   3   9        3.94       12.64      8.69 o 
 -15   3   9      134.47      130.00     10.09 o 
 -13   3   9        0.22       14.24     12.00 o 
 -11   3   9     6562.56     7193.71     97.53 o 
  -9   3   9        1.38       23.33      6.26 o 
  -7   3   9       21.93       20.81      2.35 o 
  -5   3   9      332.92      297.38      8.85 o 
  -3   3   9     2459.01     2560.73     18.31 o 
  -1   3   9      494.79      551.68      9.21 o 
   1   3   9        2.20       10.78      4.30 o 
   3   3   9      262.40      303.56      6.68 o 
   5   3   9        5.29       10.75      4.85 o 
   7   3   9       70.03       73.46      4.73 o 
   9   3   9      145.63      135.54      5.30 o 
  11   3   9      512.47      570.17     26.70 o 
  13   3   9       36.45       75.24     25.01 o 
  15   3   9        1.94        8.90      4.79 o 
  17   3   9       59.85       49.31     21.27 o 
  19   3   9       40.63       50.14      9.50 o 
  21   3   9       19.98       36.86     12.51 o 
 -22   4   9       99.23      112.11     11.98 o 
 -20   4   9        0.06        9.01      6.64 o 
 -18   4   9       70.38       73.46      8.67 o 
 -16   4   9       14.25       18.29      9.33 o 
 -14   4   9      187.78      183.91     11.32 o 
 -12   4   9       36.03       49.26      7.46 o 
 -10   4   9        0.08       10.45      5.92 o 
  -8   4   9      126.68      127.58      6.04 o 
  -6   4   9        0.00       16.33      5.95 o 
  -4   4   9      121.63       99.08      4.93 o 
  -2   4   9      399.82      374.88     12.48 o 
   0   4   9      163.19      177.12      8.70 o 
   2   4   9        9.38       10.78      6.08 o 
   4   4   9       21.84       22.97      3.05 o 
   6   4   9        6.35       14.04      4.57 o 
   8   4   9      210.25      206.37      7.42 o 
  10   4   9      237.20      254.71     13.16 o 
  12   4   9       72.83       78.52      6.68 o 
  14   4   9        0.12       12.14      6.29 o 
  16   4   9        0.00       11.22      8.88 o 
  18   4   9        0.52       17.90     10.71 o 
  20   4   9        7.60       14.95      7.41 o 
 -19   5   9       40.57       60.30     12.52 o 
 -17   5   9        7.73       12.21      9.33 o 
 -15   5   9       27.90       22.01      8.22 o 
 -13   5   9       21.58       19.69      7.32 o 
 -11   5   9       85.11       76.69      9.45 o 
  -9   5   9      501.68      444.76     26.30 o 
  -7   5   9      349.24      341.61     11.53 o 
  -5   5   9       53.80       49.30      7.47 o 
  -3   5   9      130.87      126.91      8.40 o 
  -1   5   9        2.39       18.61      7.10 o 
   1   5   9      143.91      135.00     26.43 o 
   3   5   9       68.61       50.77      8.40 o 
   5   5   9      122.65      119.75      9.81 o 
   7   5   9      178.66      162.43     10.17 o 
   9   5   9      371.77      368.66     16.28 o 
  11   5   9      109.61      130.10     18.04 o 
  13   5   9        1.57        2.64      9.03 o 
  15   5   9       31.33       33.69     10.61 o 
  17   5   9        0.59       16.19     10.28 o 
 -16   6   9      147.97      127.84     14.81 o 
 -14   6   9       97.91       99.01     13.38 o 
 -12   6   9       25.41       26.95      8.28 o 
 -10   6   9        0.16       19.67      9.76 o 
  -8   6   9        0.56       21.85     10.08 o 
  -6   6   9       32.93       24.46      7.12 o 
  -4   6   9       52.55       45.26      6.90 o 
  -2   6   9      464.88      509.36     18.60 o 
   0   6   9      470.61      468.55     15.29 o 
   2   6   9       27.47       36.17      6.17 o 
   4   6   9      124.56      114.55      9.48 o 
   6   6   9        6.98       19.09      9.58 o 
   8   6   9       70.65       63.13      8.21 o 
  10   6   9       16.80       19.20      8.93 o 
  12   6   9       18.74       22.42      8.82 o 
  14   6   9       46.92       59.15     11.35 o 
 -13   7   9        7.08       19.95     12.70 o 
 -11   7   9        3.01        0.89     11.44 o 
  -9   7   9        4.83       27.94     12.24 o 
  -7   7   9      119.87      152.70     14.60 o 
  -5   7   9       72.45       52.86      8.11 o 
  -3   7   9       19.15       17.67      5.15 o 
  -1   7   9       19.13       22.10      5.84 o 
   1   7   9       15.97       18.20      5.26 o 
   3   7   9        1.39       19.17      8.51 o 
   5   7   9       50.88       42.38      8.73 o 
   7   7   9        3.39       15.15      6.56 o 
   9   7   9        3.43       16.15      9.70 o 
  11   7   9        0.00       13.31     11.99 o 
  -4   8   9        4.76       22.10     13.66 o 
  -2   8   9        0.04       12.72      9.77 o 
   0   8   9       38.70       37.05      8.40 o 
   2   8   9       44.14       39.99      9.28 o 
 -24   0  10        0.05       13.82     25.62 o 
 -22   0  10      209.55      250.80     33.35 o 
 -20   0  10      107.89       77.07     19.24 o 
 -18   0  10       83.78       77.61     20.80 o 
 -16   0  10     1365.65     1097.73    106.13 o 
 -14   0  10       25.69       10.39      4.03 o 
 -12   0  10       74.70      105.17      4.92 o 
 -10   0  10       29.76       21.18      9.48 o 
  -8   0  10     3381.41     3496.39     59.77 o 
  -6   0  10     6329.34     7399.11    140.35 o 
  -4   0  10     9183.22    10440.42    124.27 o 
  -2   0  10      345.50      280.64     17.72 o 
   0   0  10     2207.40     2105.77     35.32 o 
   2   0  10      509.28      452.14     19.12 o 
   4   0  10     9821.02    10806.66     86.37 o 
   6   0  10     9651.05    10574.36     84.47 o 
   8   0  10      199.35      164.08      6.37 o 
  10   0  10       14.52       37.33     17.24 o 
  12   0  10      165.36      140.16     19.74 o 
  14   0  10       73.37       79.17     19.00 o 
  16   0  10        1.10       27.84     22.72 o 
  18   0  10        8.97       24.94     19.45 o 
  20   0  10       31.19        8.86     12.92 o 
  22   0  10       16.19       21.52     21.12 o 
 -23   1  10        0.69       22.73     12.65 o 
 -21   1  10        9.96       27.17     10.09 o 
 -19   1  10       36.50       17.26     10.00 o 
 -17   1  10      108.90      102.50      9.52 o 
 -15   1  10       76.14      101.36      8.96 o 
 -13   1  10        6.50       16.47      7.16 o 
 -11   1  10       12.75       13.97      3.19 o 
  -9   1  10       50.17       46.90      4.96 o 
  -7   1  10     1318.14     1422.22     16.49 o 
  -5   1  10       24.57       33.34      3.84 o 
  -3   1  10      266.42      276.65      7.77 o 
  -1   1  10      170.91      178.96      9.81 o 
   1   1  10      432.63      412.55     13.81 o 
   3   1  10        0.17        8.34      6.54 o 
   5   1  10      969.69      961.81     20.36 o 
   7   1  10       41.63       36.92      3.30 o 
   9   1  10        0.14        6.88      7.65 o 
  11   1  10        3.17       36.28     11.48 o 
  13   1  10       89.15       94.23     11.91 o 
  15   1  10       21.69       22.85     27.25 o 
  17   1  10        9.01       38.31     15.11 o 
  19   1  10        4.97       43.83     16.05 o 
  21   1  10       12.07       54.50     27.05 o 
 -24   2  10        8.35       11.85     10.73 o 
 -22   2  10        9.56       16.37     11.72 o 
 -20   2  10        1.55       15.93     13.09 o 
 -18   2  10       14.88       16.35      7.04 o 
 -16   2  10        6.52       14.39     10.71 o 
 -14   2  10     2221.59     2451.88     58.96 o 
 -12   2  10     1369.02     1357.11     31.63 o 
 -10   2  10       64.21       77.68      7.92 o 
  -8   2  10      228.18      236.55      9.24 o 
  -6   2  10      133.81      135.46      7.36 o 
  -4   2  10      191.84      226.55      6.45 o 
  -2   2  10      453.47      473.36      9.22 o 
   0   2  10      699.37      730.69     11.34 o 
   2   2  10     1967.72     2107.49     25.46 o 
   4   2  10     1324.13     1304.31     18.20 o 
   6   2  10        2.94        6.15      6.24 o 
   8   2  10       29.63       27.92      4.25 o 
  10   2  10       44.13       32.50      5.84 o 
  12   2  10       53.06       60.01      7.39 o 
  14   2  10        2.35       18.65      6.47 o 
  16   2  10       63.77       62.55     10.62 o 
  18   2  10        3.57       12.41     11.98 o 
  20   2  10       14.10       35.52     14.03 o 
  22   2  10       31.93       23.59      7.96 o 
 -23   3  10       14.35       26.55     14.45 o 
 -21   3  10       40.07       32.22     10.48 o 
 -19   3  10       41.55       34.49     12.74 o 
 -17   3  10       80.25       70.48     10.03 o 
 -15   3  10      230.52      210.64     12.60 o 
 -13   3  10       62.71       55.54      7.57 o 
 -11   3  10     2072.71     2491.22    124.75 o 
  -9   3  10      990.57      945.37     51.08 o 
  -7   3  10       25.69       22.51      2.20 o 
  -5   3  10       54.37       47.55      2.95 o 
  -3   3  10      164.80      166.39      5.76 o 
  -1   3  10     1656.23     1744.06     24.47 o 
   1   3  10      843.75      864.81     15.68 o 
   3   3  10       47.96       44.90      4.35 o 
   5   3  10        0.56       10.79      3.51 o 
   7   3  10        1.74       10.75      3.60 o 
   9   3  10       14.16       19.25      4.95 o 
  11   3  10        1.78       15.22      9.19 o 
  13   3  10       14.12       12.25      4.97 o 
  15   3  10       51.57      105.29     34.80 o 
  17   3  10        8.73       11.05      9.98 o 
  19   3  10        0.09       15.72     11.40 o 
  21   3  10       49.62       52.71     14.69 o 
 -20   4  10       26.70       24.79      8.02 o 
 -18   4  10      128.91      141.05     22.31 o 
 -16   4  10      375.24      361.05     15.28 o 
 -14   4  10       59.65       61.30      7.82 o 
 -12   4  10      572.35      558.52     18.01 o 
 -10   4  10      175.35      190.87      9.99 o 
  -8   4  10        6.76       21.82      5.29 o 
  -6   4  10      503.20      507.10     10.01 o 
  -4   4  10      258.19      269.51     10.19 o 
  -2   4  10        0.00        7.01      2.23 o 
   0   4  10        2.21       12.57      4.47 o 
   2   4  10       18.12       22.08      3.37 o 
   4   4  10        9.96       11.47      6.29 o 
   6   4  10        0.99       33.43     12.66 o 
   8   4  10        6.02       12.86      5.51 o 
  10   4  10        7.47       12.56      5.94 o 
  12   4  10      172.48      178.84      9.79 o 
  14   4  10       53.86       33.61      5.80 o 
  16   4  10       19.27       18.72     11.13 o 
  18   4  10        6.17       28.84     11.66 o 
 -19   5  10       44.77       72.55     20.19 o 
 -17   5  10       43.24       38.04      8.76 o 
 -15   5  10       14.65       12.94      9.66 o 
 -13   5  10       59.24       48.57      9.98 o 
 -11   5  10       27.67       16.01      8.05 o 
  -9   5  10      383.45      385.63     28.09 o 
  -7   5  10       51.04       59.47      9.63 o 
  -5   5  10      108.36      123.83      8.19 o 
  -3   5  10       67.38       62.40      6.74 o 
  -1   5  10        5.78       15.88      8.24 o 
   1   5  10      210.14      228.95     13.36 o 
   3   5  10       91.08       88.14      9.36 o 
   5   5  10      291.96      323.74     12.22 o 
   7   5  10       28.81       30.47      6.95 o 
   9   5  10      581.75      587.08     20.89 o 
  11   5  10      449.47      490.31     20.35 o 
  13   5  10       17.64       26.10     12.30 o 
  15   5  10        2.01        2.45      9.48 o 
  17   5  10        5.62       10.44     12.25 o 
 -16   6  10       46.52       45.08     11.61 o 
 -14   6  10       28.44       26.35      8.19 o 
 -12   6  10       38.82       45.98     14.21 o 
 -10   6  10       39.43       38.74     11.12 o 
  -8   6  10       63.26       63.17     10.44 o 
  -6   6  10        0.02        6.54      7.27 o 
  -4   6  10       25.02       16.81      5.37 o 
  -2   6  10       52.81       44.76      6.64 o 
   0   6  10       12.16       21.16      7.25 o 
   2   6  10       13.86       22.98      5.22 o 
   4   6  10      162.29      165.44     10.98 o 
   6   6  10       78.23       78.77      9.27 o 
   8   6  10      168.47      168.25     17.19 o 
  10   6  10       66.21       49.53      9.44 o 
  12   6  10       12.39       19.92      9.95 o 
  14   6  10       27.85       25.13      8.59 o 
 -11   7  10       40.64       36.77      9.57 o 
  -9   7  10        3.97       19.48     12.47 o 
  -7   7  10        7.44        1.66     12.10 o 
  -5   7  10       11.79       30.69     20.06 o 
  -3   7  10        1.43       12.41      7.56 o 
  -1   7  10       16.75       15.34      5.11 o 
   1   7  10        3.37       16.81      8.39 o 
   3   7  10        3.03       21.65      8.76 o 
   5   7  10       24.45       23.09      5.63 o 
   7   7  10      110.64      140.98     27.36 o 
   9   7  10        0.00        6.58     12.41 o 
 -23   1  11        9.72       24.02     16.75 o 
 -21   1  11        0.94       26.81     15.78 o 
 -19   1  11       76.39       61.79     13.35 o 
 -17   1  11      160.77      122.43     19.44 o 
 -15   1  11      579.03      495.11     14.07 o 
 -13   1  11      139.99      128.64     10.02 o 
 -11   1  11      230.08      241.10     12.11 o 
  -9   1  11       11.58       11.71      5.18 o 
  -7   1  11     1513.67     1542.33     28.17 o 
  -5   1  11      724.32      781.39     10.11 o 
  -3   1  11      759.14      833.52     23.41 o 
  -1   1  11       64.33       89.84      8.53 o 
   1   1  11       32.63       30.73      6.04 o 
   3   1  11      270.41      233.80     10.05 o 
   5   1  11      470.07      428.13     12.50 o 
   7   1  11       29.36       29.39      3.41 o 
   9   1  11     1136.64     1166.69     22.49 o 
  11   1  11       65.68       68.25     11.31 o 
  13   1  11       18.59       32.48     15.46 o 
  15   1  11        9.91       21.41     10.19 o 
  17   1  11        0.68       12.63     13.55 o 
  19   1  11       93.39       88.87     15.45 o 
  21   1  11        5.30        5.29     10.10 o 
 -22   2  11       59.24       51.82     16.07 o 
 -20   2  11        0.04        2.33     11.14 o 
 -18   2  11        1.71        7.74      9.41 o 
 -16   2  11        8.43       31.98      9.25 o 
 -14   2  11     1103.53     1193.81     37.84 o 
 -12   2  11     1960.26     2006.85     27.18 o 
 -10   2  11      498.41      468.70     13.96 o 
  -8   2  11        3.97        3.86      6.29 o 
  -6   2  11      622.32      626.65     12.81 o 
  -4   2  11      137.18      146.47      9.29 o 
  -2   2  11       95.32       96.41      7.00 o 
   0   2  11        3.70        8.54      5.05 o 
   2   2  11      364.65      346.37     10.39 o 
   4   2  11      306.33      333.81     11.06 o 
   6   2  11       14.13       15.60      4.78 o 
   8   2  11       47.45       48.80     12.21 o 
  10   2  11      122.18      108.53     12.08 o 
  12   2  11      165.84      151.72     23.03 o 
  14   2  11       26.89       16.34      7.54 o 
  16   2  11        2.94        2.06     15.21 o 
  18   2  11       38.82       22.08      9.84 o 
  20   2  11        2.45       34.70     23.70 o 
 -21   3  11       61.94       64.71     15.38 o 
 -19   3  11       82.78       78.80     11.73 o 
 -17   3  11        2.80       19.31     10.01 o 
 -15   3  11      224.69      215.05     12.59 o 
 -13   3  11      248.88      245.68     11.97 o 
 -11   3  11      110.10      102.06      9.78 o 
  -9   3  11      487.35      483.22     30.24 o 
  -7   3  11     2319.69     2391.54     36.62 o 
  -5   3  11      239.92      232.86      5.08 o 
  -3   3  11      257.57      287.99     10.06 o 
  -1   3  11       16.22       17.17      4.56 o 
   1   3  11     1760.24     1974.12     20.66 o 
   3   3  11       26.67       21.31      3.39 o 
   5   3  11       38.54       45.42      7.53 o 
   7   3  11       16.62       14.43      2.97 o 
   9   3  11        1.45        8.97      4.97 o 
  11   3  11      360.86      364.49     20.67 o 
  13   3  11      232.53      217.11     13.10 o 
  15   3  11       48.96       41.23     11.25 o 
  17   3  11        0.25       27.75     15.02 o 
  19   3  11        2.93        3.75      9.80 o 
 -20   4  11       61.45       59.85      9.77 o 
 -18   4  11       28.02       27.53      7.17 o 
 -16   4  11        6.56       10.70      5.74 o 
 -14   4  11       34.66       26.99      5.76 o 
 -12   4  11       89.02      108.98      8.98 o 
 -10   4  11      223.57      222.85     14.57 o 
  -8   4  11      867.25      809.51     14.97 o 
  -6   4  11        6.29       18.62      6.98 o 
  -4   4  11      287.37      258.49      7.07 o 
  -2   4  11      429.77      418.66     11.93 o 
   0   4  11        0.17        7.65      5.45 o 
   2   4  11      197.36      191.20     11.41 o 
   4   4  11       77.43       79.58      5.57 o 
   6   4  11        5.61        8.17      3.18 o 
   8   4  11        4.10       15.30      5.59 o 
  10   4  11       12.30       55.67      9.97 o 
  12   4  11        4.55        9.33      6.53 o 
  14   4  11       45.98       38.45      7.10 o 
  16   4  11       16.54       10.27      4.91 o 
  18   4  11        4.59        6.68     10.50 o 
 -19   5  11       73.60       96.40     13.15 o 
 -17   5  11       17.13       31.60     10.86 o 
 -15   5  11        0.52       21.01      9.90 o 
 -13   5  11       19.96       22.07     10.72 o 
 -11   5  11        1.45       17.44      8.30 o 
  -9   5  11       98.01       76.17      9.81 o 
  -7   5  11      171.25      164.78     13.45 o 
  -5   5  11       48.52       43.23      8.78 o 
  -3   5  11      133.19      122.44      9.27 o 
  -1   5  11      161.16      130.34     11.89 o 
   1   5  11        4.24        8.08      9.94 o 
   3   5  11      484.18      518.23     15.90 o 
   5   5  11        2.89       18.12      8.38 o 
   7   5  11       37.28       38.96      6.70 o 
   9   5  11      435.89      480.30     18.46 o 
  11   5  11      168.40      158.16     14.38 o 
  13   5  11        4.30       16.92     17.94 o 
  15   5  11        0.69       14.64     11.50 o 
  17   5  11        1.50       10.90     16.05 o 
 -16   6  11        4.17        5.34     11.76 o 
 -14   6  11      130.80      166.63     22.25 o 
 -12   6  11       48.84       60.19     12.08 o 
 -10   6  11       11.99       19.12      7.62 o 
  -8   6  11       41.83       43.49      8.70 o 
  -6   6  11        4.90        3.99     10.93 o 
  -4   6  11      121.51      119.40      9.31 o 
  -2   6  11      166.32      156.46     10.25 o 
   0   6  11        0.16        3.91      8.20 o 
   2   6  11       40.07       34.19      7.57 o 
   4   6  11      276.89      307.38     13.08 o 
   6   6  11      448.40      432.27     16.39 o 
   8   6  11      276.98      261.49     17.11 o 
  10   6  11       19.40        8.11     12.69 o 
  12   6  11        8.51       29.47     13.37 o 
  14   6  11        5.11       13.52     12.33 o 
 -11   7  11        9.88       20.92     12.90 o 
  -9   7  11        1.30       16.97      9.64 o 
  -7   7  11       80.05      109.17     13.92 o 
  -5   7  11       29.83       30.04      9.23 o 
  -3   7  11        0.44       11.91     10.08 o 
  -1   7  11       56.59       45.10      8.35 o 
   1   7  11       15.65       30.53      7.11 o 
   3   7  11       12.66       13.81      9.04 o 
   5   7  11       18.01       16.79      8.95 o 
   7   7  11        3.59        5.29     13.18 o 
   9   7  11        5.44       10.70     13.04 o 
 -24   0  12       72.45       67.61     20.74 o 
 -22   0  12       25.14       61.96     27.28 o 
 -20   0  12       31.01       38.94     16.46 o 
 -18   0  12       27.10       36.04     23.06 o 
 -16   0  12      732.69      622.28     36.47 o 
 -14   0  12     1323.76     1227.58     42.37 o 
 -12   0  12        8.77        4.13     14.80 o 
 -10   0  12       47.30       55.05     15.40 o 
  -8   0  12      121.65       93.89     13.02 o 
  -6   0  12      265.61      296.39     16.52 o 
  -4   0  12     2515.89     2715.06     56.30 o 
  -2   0  12      491.87      429.63     22.03 o 
   0   0  12        0.66       16.48     13.68 o 
   2   0  12        0.50       18.63     15.67 o 
   4   0  12      244.74      271.28     19.58 o 
   6   0  12     2515.62     2873.83     33.80 o 
   8   0  12      991.77      971.44     18.10 o 
  10   0  12      871.88      868.12     45.00 o 
  12   0  12       32.99       39.27     14.53 o 
  14   0  12        0.12       -0.85     11.01 o 
  16   0  12       60.16       61.96     17.38 o 
  18   0  12       31.89       39.70     14.77 o 
  20   0  12        0.49       11.63     12.33 o 
 -23   1  12      110.44      111.19     18.82 o 
 -21   1  12        1.01       22.11     17.17 o 
 -19   1  12      100.90      104.82     15.17 o 
 -17   1  12       66.25       47.24     10.70 o 
 -15   1  12       10.70       20.14      5.34 o 
 -13   1  12        1.33       19.52      8.14 o 
 -11   1  12      298.30      313.45     10.93 o 
  -9   1  12        1.56        9.62      6.19 o 
  -7   1  12      864.34      897.06     18.68 o 
  -5   1  12      297.82      296.09      6.98 o 
  -3   1  12        3.16        7.78      8.54 o 
  -1   1  12       80.93       64.95     10.01 o 
   1   1  12        4.66        5.76      5.29 o 
   3   1  12      182.66      150.14      8.35 o 
   5   1  12      124.54      118.90      8.69 o 
   7   1  12        2.48        8.95      2.98 o 
   9   1  12     2021.53     1990.81     55.36 o 
  11   1  12       43.84       54.37     10.34 o 
  13   1  12       36.49       23.21      8.07 o 
  15   1  12       73.81       64.92     13.76 o 
  17   1  12       71.42       69.46     23.27 o 
  19   1  12       68.10       81.68     16.63 o 
  21   1  12        9.60       22.96     11.72 o 
 -22   2  12      194.99      158.13     18.50 o 
 -20   2  12        6.80        9.31     19.42 o 
 -18   2  12        2.17       37.62     13.15 o 
 -16   2  12      114.39      128.09     11.35 o 
 -14   2  12      226.03      233.27     18.12 o 
 -12   2  12     1059.36     1126.85     22.50 o 
 -10   2  12      300.26      267.22     11.07 o 
  -8   2  12       19.24       17.31      7.68 o 
  -6   2  12       93.10       93.93      7.74 o 
  -4   2  12       50.14       47.21     10.78 o 
  -2   2  12      343.17      330.96     13.29 o 
   0   2  12       40.67       36.20      5.77 o 
   2   2  12       47.37       50.57      6.12 o 
   4   2  12        0.00       12.50      7.28 o 
   6   2  12       66.89       75.18      7.47 o 
   8   2  12        0.82       -0.14      8.04 o 
  10   2  12       91.95       74.41     12.35 o 
  12   2  12       86.93       87.93     13.59 o 
  14   2  12       14.56       18.27     12.43 o 
  16   2  12       88.15       87.14     16.49 o 
  18   2  12        5.11       21.22     20.54 o 
  20   2  12        8.22       40.12     21.55 o 
 -21   3  12        0.53        8.87     16.17 o 
 -19   3  12       56.68       71.09     13.97 o 
 -17   3  12       32.95       26.48     12.02 o 
 -15   3  12       11.05        9.38      9.37 o 
 -13   3  12        4.22       23.60     12.52 o 
 -11   3  12       46.86       40.89      6.82 o 
  -9   3  12     1128.39     1207.87     34.45 o 
  -7   3  12     2222.06     2346.34     48.19 o 
  -5   3  12        5.63       12.06      5.41 o 
  -3   3  12        0.06        1.66      8.92 o 
  -1   3  12      288.55      277.03      8.03 o 
   1   3  12       22.88       20.29      3.73 o 
   3   3  12        4.70       18.78      6.56 o 
   5   3  12       20.19       24.10      5.25 o 
   7   3  12       40.66       29.99      5.62 o 
   9   3  12       38.82       38.76      6.85 o 
  11   3  12      129.08      119.67     10.78 o 
  13   3  12       10.89       24.91      9.51 o 
  15   3  12       64.29       52.61     12.18 o 
  17   3  12        0.02       61.62     36.07 o 
  19   3  12        0.18        8.16     11.92 o 
 -20   4  12       33.88       70.79     16.59 o 
 -18   4  12        7.16       20.02      7.78 o 
 -16   4  12       21.53       21.30      5.94 o 
 -14   4  12       34.70       24.74      6.05 o 
 -12   4  12       14.27       18.70      4.86 o 
 -10   4  12     1619.63     1655.36     52.66 o 
  -8   4  12       14.94       28.32      9.70 o 
  -6   4  12       14.36       12.53      3.15 o 
  -4   4  12      448.00      453.18      8.81 o 
  -2   4  12      213.46      185.60      8.24 o 
   0   4  12        0.11       13.09     11.30 o 
   2   4  12       67.92       77.71      5.91 o 
   4   4  12       76.10       85.60      7.04 o 
   6   4  12        0.12        7.35      5.32 o 
   8   4  12       17.70       13.50      3.98 o 
  10   4  12       33.38       18.33      5.20 o 
  12   4  12       55.30       50.24     14.03 o 
  14   4  12       17.32       16.11      9.42 o 
  16   4  12        0.00        7.67      8.68 o 
  18   4  12        0.00        7.73      8.12 o 
 -17   5  12       25.34       19.57      8.54 o 
 -15   5  12        6.74       36.56     12.62 o 
 -13   5  12       23.68       47.03     13.27 o 
 -11   5  12       99.45      106.37     12.47 o 
  -9   5  12        0.81        6.78     10.26 o 
  -7   5  12      161.75      146.33     11.58 o 
  -5   5  12      227.36      232.77     16.07 o 
  -3   5  12       17.40       23.77      5.58 o 
  -1   5  12        5.89       31.66     12.11 o 
   1   5  12      274.69      292.70     16.55 o 
   3   5  12      346.68      375.22     17.12 o 
   5   5  12      143.20      179.06     10.34 o 
   7   5  12        0.96        7.45      9.54 o 
   9   5  12      225.05      220.66     16.22 o 
  11   5  12       13.61       28.04      9.46 o 
  13   5  12        0.97       24.34     10.88 o 
  15   5  12        0.37        9.18     10.93 o 
 -14   6  12        0.70       21.01     11.52 o 
 -12   6  12       77.52      119.86     13.65 o 
 -10   6  12       19.72       33.40     10.35 o 
  -8   6  12       23.76       16.33     10.23 o 
  -6   6  12      106.49      101.71     20.18 o 
  -4   6  12       39.36       36.19      8.70 o 
  -2   6  12      654.54      684.54     20.24 o 
   0   6  12        2.97       18.19     10.55 o 
   2   6  12        5.43       13.72      9.77 o 
   4   6  12      768.03      851.36     20.01 o 
   6   6  12       33.75       33.61      8.48 o 
   8   6  12       59.57       76.76     19.48 o 
  10   6  12        6.64       18.71     12.36 o 
  12   6  12        0.98        3.01     12.77 o 
  -9   7  12        0.10       20.92     13.22 o 
  -7   7  12        1.67       11.54     12.15 o 
  -5   7  12       28.49       38.97     16.40 o 
  -3   7  12        3.98       31.18     11.76 o 
  -1   7  12       16.67       20.79     10.96 o 
   1   7  12       12.48       17.98      8.13 o 
   3   7  12        2.91       24.78      9.78 o 
   5   7  12        3.10       16.16      9.13 o 
   7   7  12       55.74       45.97     10.68 o 
 -23   1  13       43.42       87.57     32.25 o 
 -21   1  13        3.07       27.28     18.63 o 
 -19   1  13        9.57       21.05     15.67 o 
 -17   1  13      162.73      151.46     18.00 o 
 -15   1  13       51.81       60.50     12.08 o 
 -13   1  13       56.91       64.97     11.77 o 
 -11   1  13       42.45       39.27     10.10 o 
  -9   1  13      458.30      394.46     15.86 o 
  -7   1  13      233.52      265.85      7.56 o 
  -5   1  13       10.62        8.06      3.99 o 
  -3   1  13      370.40      380.14     12.78 o 
  -1   1  13       22.00       34.04      7.91 o 
   1   1  13        5.79        9.14      7.21 o 
   3   1  13      124.26      105.35      7.87 o 
   5   1  13       22.66       17.69      6.39 o 
   7   1  13       48.35       47.03      5.01 o 
   9   1  13      703.83      588.95     35.95 o 
  11   1  13      342.80      345.14     20.48 o 
  13   1  13       21.26       14.29      7.91 o 
  15   1  13       13.32       14.46     14.04 o 
  17   1  13        1.82       11.37     12.22 o 
  19   1  13        0.49       11.40     13.60 o 
 -22   2  13       20.06       39.92     20.54 o 
 -20   2  13        0.26        0.45     13.05 o 
 -18   2  13       20.09       31.72     11.84 o 
 -16   2  13       25.17       20.32      5.82 o 
 -14   2  13       28.07       36.72      7.43 o 
 -12   2  13        0.05       26.80      9.46 o 
 -10   2  13        0.19       24.27     10.22 o 
  -8   2  13      446.46      452.55     19.14 o 
  -6   2  13        0.27        5.01      7.86 o 
  -4   2  13      240.93      206.44     10.63 o 
  -2   2  13        1.78        9.48      5.81 o 
   0   2  13        2.04       15.55      6.57 o 
   2   2  13      201.76      220.60     11.15 o 
   4   2  13      131.46      134.24     10.23 o 
   6   2  13       84.06       84.99      8.38 o 
   8   2  13       31.18       35.19      6.35 o 
  10   2  13        9.15       15.40     11.82 o 
  12   2  13      155.01      126.31     17.41 o 
  14   2  13      103.58       72.87     12.07 o 
  16   2  13       96.85       91.97     15.62 o 
  18   2  13        0.22       15.28     11.73 o 
  20   2  13        3.28        1.21     12.80 o 
 -21   3  13        9.64       21.45     14.03 o 
 -19   3  13       17.91       19.47     11.08 o 
 -17   3  13       89.88      115.96     19.43 o 
 -15   3  13      269.55      238.38     13.78 o 
 -13   3  13      611.88      641.65     18.99 o 
 -11   3  13        0.63       26.48     10.95 o 
  -9   3  13     3978.90     4746.35     69.08 o 
  -7   3  13      177.12      203.81     15.03 o 
  -5   3  13       32.57       25.92      6.93 o 
  -3   3  13        2.31        9.56      7.68 o 
  -1   3  13      111.60      110.06      7.43 o 
   1   3  13      679.51      664.10     15.12 o 
   3   3  13       42.32       51.12      6.48 o 
   5   3  13       88.26       90.25      8.10 o 
   7   3  13        4.28       12.05      5.23 o 
   9   3  13       84.94       72.48      8.55 o 
  11   3  13       12.08       16.74     13.24 o 
  13   3  13        4.91       31.93     13.52 o 
  15   3  13        7.15       22.72     13.43 o 
  17   3  13        1.63       49.46     12.44 o 
  19   3  13        4.72       18.40      8.09 o 
 -20   4  13       62.08       91.76     17.42 o 
 -18   4  13        2.10       23.18     10.21 o 
 -16   4  13       35.14       42.18      9.73 o 
 -14   4  13       20.32       23.62      9.81 o 
 -12   4  13       53.24       55.17      9.46 o 
 -10   4  13      208.30      208.57     15.38 o 
  -8   4  13        9.27       26.22      6.57 o 
  -6   4  13      160.54      151.51      8.22 o 
  -4   4  13        0.78       21.11      5.67 o 
  -2   4  13        4.84       14.16     10.18 o 
   0   4  13        8.35       12.96      3.67 o 
   2   4  13        6.67       14.74      6.90 o 
   4   4  13       14.80       15.01      5.90 o 
   6   4  13       64.32       50.01      6.61 o 
   8   4  13       49.61       49.90      7.09 o 
  10   4  13        0.21       12.34      8.11 o 
  12   4  13       37.01       64.61     13.67 o 
  14   4  13       32.22       48.80     29.88 o 
  16   4  13        2.77        1.78     14.17 o 
 -17   5  13       24.40       37.41     11.63 o 
 -15   5  13        1.27        6.18     10.25 o 
 -13   5  13        5.35       17.32     12.82 o 
 -11   5  13       16.53       14.64      8.00 o 
  -9   5  13       26.75       21.42      7.16 o 
  -7   5  13      184.20      188.04     12.27 o 
  -5   5  13      184.25      190.08     12.71 o 
  -3   5  13       15.20        9.41      7.55 o 
  -1   5  13        0.01       10.52     10.36 o 
   1   5  13       40.82       47.42     13.01 o 
   3   5  13       43.05       40.43      9.55 o 
   5   5  13        9.20       31.00      9.49 o 
   7   5  13       29.34       24.98      7.45 o 
   9   5  13       10.95       26.49     11.60 o 
  11   5  13       73.35       68.41     10.69 o 
  13   5  13       53.41       43.76     12.13 o 
  15   5  13        3.70       14.44     13.32 o 
 -14   6  13      103.80      101.92     14.11 o 
 -12   6  13       36.56       24.52      9.84 o 
 -10   6  13       65.58       62.96     10.50 o 
  -8   6  13        0.55       21.14     10.51 o 
  -6   6  13        9.65       11.09     10.58 o 
  -4   6  13       27.53       16.81      6.59 o 
  -2   6  13       75.67       55.58      7.94 o 
   0   6  13      112.24      108.77     11.47 o 
   2   6  13       11.83       -2.33     10.38 o 
   4   6  13       80.55       87.33     12.70 o 
   6   6  13       43.71       57.13     11.66 o 
   8   6  13       12.69       15.73     11.81 o 
  10   6  13        0.59       18.07     10.84 o 
  -7   7  13       24.63       20.40      8.30 o 
  -5   7  13      142.83      142.34     15.81 o 
  -3   7  13        2.32       25.72     13.10 o 
  -1   7  13        6.14       10.51     12.40 o 
   1   7  13       34.37       40.61     10.34 o 
   3   7  13       16.77       28.99      7.89 o 
   5   7  13        1.95       17.51     12.45 o 
 -22   0  14        1.21       17.39     15.07 o 
 -20   0  14       76.99       72.99     23.55 o 
 -18   0  14        2.14       17.15     22.05 o 
 -16   0  14      176.63      172.22     23.35 o 
 -14   0  14       88.37       85.45     19.73 o 
 -12   0  14       24.53       15.33     11.61 o 
 -10   0  14      211.89      192.82     20.74 o 
  -8   0  14        0.68       13.92      7.35 o 
  -6   0  14     1110.99     1244.02     23.65 o 
  -4   0  14      631.63      683.97     29.81 o 
  -2   0  14     2952.04     3307.08     88.36 o 
   0   0  14      557.15      655.97     37.74 o 
   2   0  14      499.91      572.64     32.78 o 
   4   0  14     1465.16     1662.12     49.99 o 
   6   0  14      843.09      851.49     21.63 o 
   8   0  14     4986.21     5968.62    382.38 o 
  10   0  14        4.08       26.12     21.57 o 
  12   0  14        1.39       15.75     14.32 o 
  14   0  14        3.40       13.07     19.59 o 
  16   0  14        2.82       32.09     18.22 o 
  18   0  14       19.26       22.65     17.34 o 
  20   0  14        0.65        5.31     21.76 o 
 -21   1  14       11.30       46.98     16.21 o 
 -19   1  14       64.00       67.51     14.94 o 
 -17   1  14      135.07      118.18     16.52 o 
 -15   1  14       85.49       92.63     14.93 o 
 -13   1  14       33.85       35.50     20.88 o 
 -11   1  14       41.43       33.40      8.97 o 
  -9   1  14        0.10        8.68      7.77 o 
  -7   1  14       14.10       22.30      3.84 o 
  -5   1  14      157.17      145.36      9.01 o 
  -3   1  14        0.02       20.57      8.57 o 
  -1   1  14       72.75       81.79     14.39 o 
   1   1  14      237.28      237.90     14.79 o 
   3   1  14       54.56       47.70      6.77 o 
   5   1  14       34.75       24.39      5.46 o 
   7   1  14       47.86       33.42      6.26 o 
   9   1  14       72.25       67.46      7.79 o 
  11   1  14      103.14       55.84     11.17 o 
  13   1  14        0.92        8.80      9.93 o 
  15   1  14       14.35       18.76     12.00 o 
  17   1  14       10.21       44.95     15.40 o 
  19   1  14        0.02        6.66     12.23 o 
 -22   2  14        1.92        5.83     15.41 o 
 -20   2  14       14.13       18.07     12.24 o 
 -18   2  14       10.64        9.99      9.11 o 
 -16   2  14        3.27       10.79     14.97 o 
 -14   2  14        0.05        5.07      9.63 o 
 -12   2  14      622.09      630.01     32.53 o 
 -10   2  14      430.31      407.65     20.46 o 
  -8   2  14       65.49       64.47      8.64 o 
  -6   2  14        6.90        8.06      8.21 o 
  -4   2  14      215.26      215.58     10.60 o 
  -2   2  14      106.28      111.35      9.88 o 
   0   2  14       22.59       20.59      4.88 o 
   2   2  14        4.69        7.05      7.75 o 
   4   2  14       78.32       61.49      7.27 o 
   6   2  14      348.60      295.63     16.93 o 
   8   2  14       48.40       55.88      8.08 o 
  10   2  14       15.12       16.13      5.92 o 
  12   2  14       18.87       18.41     15.81 o 
  14   2  14        4.74       12.38     14.34 o 
  16   2  14       27.66       16.27     11.12 o 
  18   2  14        0.91       20.67     16.97 o 
 -19   3  14       10.36       16.16     13.42 o 
 -17   3  14        3.05       12.48     15.80 o 
 -15   3  14       85.62       79.45     21.08 o 
 -13   3  14        0.94       18.48     11.11 o 
 -11   3  14       65.61       65.55     13.22 o 
  -9   3  14      838.07      983.68     32.69 o 
  -7   3  14      395.15      432.92     16.55 o 
  -5   3  14        1.85       14.88      5.52 o 
  -3   3  14       10.29        8.53      6.06 o 
  -1   3  14       17.93       20.94      5.27 o 
   1   3  14      205.44      201.60     12.62 o 
   3   3  14      316.46      267.48     15.22 o 
   5   3  14       31.64       28.00      7.59 o 
   7   3  14       18.35       19.18      5.03 o 
   9   3  14        5.83        5.39      7.35 o 
  11   3  14       21.66       17.50      8.05 o 
  13   3  14       22.55       14.77     10.96 o 
  15   3  14        0.11        9.16      9.52 o 
  17   3  14        0.38        6.07     12.44 o 
 -18   4  14       35.70       43.34     13.14 o 
 -16   4  14       11.00       12.54      9.49 o 
 -14   4  14       38.74       38.93      9.25 o 
 -12   4  14        8.34       32.71      9.32 o 
 -10   4  14      132.66      121.06     11.91 o 
  -8   4  14      482.50      492.50     19.33 o 
  -6   4  14       41.79       34.28      8.01 o 
  -4   4  14       22.26       31.31     19.24 o 
  -2   4  14        4.47        6.14     11.45 o 
   0   4  14        0.15        5.95     14.96 o 
   2   4  14       90.63       92.01     12.56 o 
   4   4  14       14.72       23.54     10.09 o 
   6   4  14        2.68        7.88     11.70 o 
   8   4  14       18.63       24.85     11.65 o 
  10   4  14        0.01       24.06     15.15 o 
  12   4  14        2.65       11.40     11.64 o 
  14   4  14       62.91       77.37     29.01 o 
  16   4  14       25.36       44.15     19.64 o 
 -15   5  14        8.79       19.61     14.02 o 
 -13   5  14        5.50       18.46     11.72 o 
 -11   5  14       89.50       96.33     13.58 o 
  -9   5  14        1.25       22.99     11.38 o 
  -7   5  14      295.61      294.08     22.39 o 
  -5   5  14        7.37       18.37     10.91 o 
  -3   5  14        0.12        2.82      9.33 o 
  -1   5  14        0.67       27.15     12.17 o 
   1   5  14        0.78       12.68     11.18 o 
   3   5  14       14.37       16.35      8.41 o 
   5   5  14        9.15       15.52     12.16 o 
   7   5  14        0.05       15.33     10.80 o 
   9   5  14        9.26       11.17     13.13 o 
  11   5  14       53.03       54.31     12.37 o 
  13   5  14      167.98      125.67     30.32 o 
 -12   6  14       29.88       43.81     12.26 o 
 -10   6  14       76.34      106.70     13.75 o 
  -8   6  14        5.76       16.07      9.45 o 
  -6   6  14        9.45       18.02     10.98 o 
  -4   6  14        4.85       18.60     10.33 o 
  -2   6  14        0.80       19.76     13.07 o 
   0   6  14       26.21       27.97      7.99 o 
   2   6  14        6.85       19.80     13.04 o 
   4   6  14        2.89        1.23     11.71 o 
   6   6  14       24.56       28.87     10.72 o 
   8   6  14       25.85       31.67     16.29 o 
  10   6  14        8.75       27.38     10.96 o 
  -5   7  14        1.23       12.15     16.32 o 
  -3   7  14        7.47       10.87     13.62 o 
  -1   7  14        3.03        8.17      9.36 o 
   1   7  14        6.45       19.33     11.51 o 
   3   7  14        8.64       33.27     10.66 o 
 -21   1  15        2.58       42.94     18.46 o 
 -19   1  15       15.60       25.72     15.07 o 
 -17   1  15        0.66       14.17     14.45 o 
 -15   1  15      127.04      113.30     13.75 o 
 -13   1  15      133.40      114.88     14.39 o 
 -11   1  15       48.01       51.38     11.33 o 
  -9   1  15       75.11       62.24      6.87 o 
  -7   1  15       29.69       35.78      4.12 o 
  -5   1  15      200.19      183.94      8.08 o 
  -3   1  15      505.50      534.01     21.19 o 
  -1   1  15       89.19       94.56      9.65 o 
   1   1  15      174.72      118.19     12.58 o 
   3   1  15        0.51        6.59      8.91 o 
   5   1  15      608.30      628.19     24.11 o 
   7   1  15      497.03      506.55     16.47 o 
   9   1  15        2.04       12.40      8.90 o 
  11   1  15       61.79       57.95     12.60 o 
  13   1  15       32.57       54.52     12.64 o 
  15   1  15        9.85       -2.34     13.37 o 
  17   1  15        0.86       20.59     16.38 o 
  19   1  15        7.96       22.73     16.50 o 
 -20   2  15      148.40      137.52     19.05 o 
 -18   2  15        1.06        6.94     13.00 o 
 -16   2  15       87.66      106.73     16.54 o 
 -14   2  15      239.67      233.05     32.84 o 
 -12   2  15      508.08      553.02     44.07 o 
 -10   2  15     1151.86     1373.99     82.89 o 
  -8   2  15      354.15      318.30     14.17 o 
  -6   2  15        3.09       14.74     10.11 o 
  -4   2  15      483.36      524.55     45.81 o 
  -2   2  15        4.19       18.56      8.13 o 
   0   2  15       74.68       80.71      7.90 o 
   2   2  15       46.84       57.66     11.49 o 
   4   2  15      205.10      195.28     11.12 o 
   6   2  15      131.16      126.09     10.29 o 
   8   2  15       10.06       10.44     12.84 o 
  10   2  15        3.50       16.38      9.36 o 
  12   2  15        9.31       25.83     12.89 o 
  14   2  15        2.31       22.53     14.45 o 
  16   2  15        2.08       33.97     13.98 o 
  18   2  15        2.31       22.89     15.48 o 
 -19   3  15       15.20       34.34     15.41 o 
 -17   3  15        1.99       14.55     15.19 o 
 -15   3  15        7.17       11.46      6.26 o 
 -13   3  15       10.35       14.33      5.30 o 
 -11   3  15       54.30       56.30      8.83 o 
  -9   3  15      819.08      846.36     27.25 o 
  -7   3  15        9.13       33.17      9.43 o 
  -5   3  15      732.90      763.01     15.63 o 
  -3   3  15        0.01        9.62      7.01 o 
  -1   3  15      112.28      107.71     12.12 o 
   1   3  15        0.01       17.54      7.15 o 
   3   3  15       85.06       75.47      7.69 o 
   5   3  15       33.67       31.59      6.98 o 
   7   3  15       71.22       82.78      9.48 o 
   9   3  15        1.67       11.63      8.48 o 
  11   3  15       12.43        7.87      7.14 o 
  13   3  15       65.76       80.50     37.16 o 
  15   3  15       11.64       26.57     14.91 o 
  17   3  15        9.52       23.95     13.33 o 
 -18   4  15       51.59       78.39     16.18 o 
 -16   4  15        0.85       35.04     16.20 o 
 -14   4  15        2.99        6.97      9.52 o 
 -12   4  15       14.71        4.91     12.33 o 
 -10   4  15       50.24       66.97     12.73 o 
  -8   4  15        0.93       25.83     14.83 o 
  -6   4  15      152.94      139.68     14.79 o 
  -4   4  15       61.35       86.78     11.65 o 
  -2   4  15       46.44       45.47      9.69 o 
   0   4  15        1.11       20.40     11.72 o 
   2   4  15      110.50      135.77     13.57 o 
   4   4  15      148.54      144.82     14.35 o 
   6   4  15       12.53        5.07     10.23 o 
   8   4  15        6.04       20.18      9.24 o 
  10   4  15       32.70       21.65     13.29 o 
  12   4  15       29.00       27.46     12.08 o 
  14   4  15        3.48       27.40     22.82 o 
 -15   5  15       15.25       25.68     10.01 o 
 -13   5  15        6.37       11.55     11.74 o 
 -11   5  15        4.85        9.44     14.35 o 
  -9   5  15        0.41       12.93     12.70 o 
  -7   5  15       28.55       28.41      9.93 o 
  -5   5  15        5.25       29.19     13.17 o 
  -3   5  15        0.52        0.62      9.05 o 
  -1   5  15        4.91        8.99     12.38 o 
   1   5  15        5.65       10.74     10.48 o 
   3   5  15       35.97       28.07      9.81 o 
   5   5  15       11.54       30.38     10.58 o 
   7   5  15        6.90       14.81     10.60 o 
   9   5  15        0.20        8.28     16.72 o 
  11   5  15       63.54       62.45     13.00 o 
 -10   6  15        9.68       22.37     14.05 o 
  -8   6  15        4.84        9.32      9.18 o 
  -6   6  15       22.88       29.94     11.48 o 
  -4   6  15        2.19       14.35     10.01 o 
  -2   6  15       14.37       24.62      9.82 o 
   0   6  15        1.84       10.07      9.84 o 
   2   6  15       54.61       57.70     11.59 o 
   4   6  15        2.92       30.14     14.07 o 
   6   6  15       29.88       46.53     12.61 o 
   8   6  15       67.83       41.46     16.89 o 
 -20   0  16       37.92       24.30     13.51 o 
 -18   0  16        0.44        5.77     21.40 o 
 -16   0  16        7.06       10.14     14.07 o 
 -14   0  16      313.37      269.61     26.76 o 
 -12   0  16      854.26      753.14     34.51 o 
 -10   0  16       15.81       18.16     14.29 o 
  -8   0  16       70.15       65.03      7.86 o 
  -6   0  16      183.93      167.81     11.70 o 
  -4   0  16       54.38       34.51      8.29 o 
  -2   0  16      368.65      401.09     27.37 o 
   0   0  16        4.58        9.34     17.41 o 
   2   0  16      300.32      323.27     28.37 o 
   4   0  16      520.18      506.14     36.69 o 
   6   0  16        0.07       17.59     11.76 o 
   8   0  16       16.29       22.31     10.42 o 
  10   0  16      111.05      124.75     22.13 o 
  12   0  16      106.98       83.41     20.77 o 
  14   0  16        7.41        9.90     15.10 o 
  16   0  16       33.28       30.51     17.29 o 
  18   0  16       14.32       25.03     16.57 o 
 -21   1  16       11.56       24.14     12.00 o 
 -19   1  16        0.35       10.59     10.23 o 
 -17   1  16      188.28      184.96     18.64 o 
 -15   1  16       11.26       20.22      8.14 o 
 -13   1  16        0.93       14.98     11.86 o 
 -11   1  16       70.97       86.59     23.37 o 
  -9   1  16       99.23      112.09      9.85 o 
  -7   1  16        0.24        9.85      6.48 o 
  -5   1  16       40.05       54.07      6.16 o 
  -3   1  16      307.34      293.84     12.80 o 
  -1   1  16       25.95       18.67      7.06 o 
   1   1  16      105.62      105.41     13.02 o 
   3   1  16        5.88       12.56     10.10 o 
   5   1  16       54.32       38.02      7.07 o 
   7   1  16       52.38       31.32      6.16 o 
   9   1  16       29.30       35.34     11.17 o 
  11   1  16      219.38      191.92     19.05 o 
  13   1  16       63.98       45.92     12.12 o 
  15   1  16        0.25       17.14     12.15 o 
  17   1  16        0.09       14.30     14.00 o 
 -20   2  16      164.18      194.74     22.44 o 
 -18   2  16        9.65       12.42      9.83 o 
 -16   2  16       52.66       49.50     13.29 o 
 -14   2  16      233.68      204.65     16.47 o 
 -12   2  16      153.49      149.45     16.13 o 
 -10   2  16      714.32      746.24     25.40 o 
  -8   2  16        6.52       36.27     16.07 o 
  -6   2  16        0.60        3.57     10.06 o 
  -4   2  16      202.00      241.98     11.87 o 
  -2   2  16       23.39       19.60      6.18 o 
   0   2  16        3.48       22.83      8.91 o 
   2   2  16       76.64      109.54     11.88 o 
   4   2  16       54.95       65.16      8.49 o 
   6   2  16       27.99       28.46      8.11 o 
   8   2  16        0.42       18.99      9.79 o 
  10   2  16       35.89       36.62     22.06 o 
  12   2  16        8.22       36.19     13.32 o 
  14   2  16       12.71       19.50     12.16 o 
  16   2  16        0.32        6.64     14.58 o 
 -19   3  16       13.79       26.30     14.40 o 
 -17   3  16        1.71       21.00     14.81 o 
 -15   3  16       44.73       48.66     19.70 o 
 -13   3  16        1.54       10.32     10.86 o 
 -11   3  16       32.22       30.14      9.74 o 
  -9   3  16        0.02       -1.40      7.76 o 
  -7   3  16      471.55      483.92     22.07 o 
  -5   3  16      579.46      541.31     23.78 o 
  -3   3  16      154.00      172.47     10.30 o 
  -1   3  16       22.69       23.50      7.39 o 
   1   3  16        3.41       15.31      6.68 o 
   3   3  16        9.04       26.41      8.50 o 
   5   3  16        3.06       13.87      7.53 o 
   7   3  16       30.20       28.82      6.96 o 
   9   3  16       20.94       29.00      9.20 o 
  11   3  16        0.17        7.56     21.32 o 
  13   3  16       32.05       16.56      9.89 o 
  15   3  16        9.26       18.37     15.49 o 
 -16   4  16       27.24       43.85     17.07 o 
 -14   4  16        1.02       20.51     11.21 o 
 -12   4  16        2.34       15.21     11.11 o 
 -10   4  16        0.53       -0.77     12.10 o 
  -8   4  16      250.21      240.63     16.49 o 
  -6   4  16       26.77       20.43     11.25 o 
  -4   4  16       16.57       14.78      9.33 o 
  -2   4  16        3.94        1.52      9.53 o 
   0   4  16        4.20       15.08     10.09 o 
   2   4  16        0.02       17.25     11.95 o 
   4   4  16        5.73       16.91     10.13 o 
   6   4  16       25.86       33.16     12.39 o 
   8   4  16        6.30        3.36     10.85 o 
  10   4  16       11.23       36.04     18.74 o 
  12   4  16       21.81       20.44     11.19 o 
  14   4  16        6.34       35.22     18.17 o 
 -13   5  16       18.11       12.32      9.46 o 
 -11   5  16       12.19       23.61     13.83 o 
  -9   5  16       46.24       39.21     16.47 o 
  -7   5  16        2.11        9.10     11.41 o 
  -5   5  16        1.35       -1.11     12.08 o 
  -3   5  16       20.96       43.36     14.29 o 
  -1   5  16       53.69       64.63     10.84 o 
   1   5  16       32.91       42.08     11.05 o 
   3   5  16       54.92       59.85     12.03 o 
   5   5  16       21.33       28.55      8.34 o 
   7   5  16       91.35       78.51     12.99 o 
   9   5  16        0.07       15.02     15.21 o 
  11   5  16       35.55       46.51     17.85 o 
  -8   6  16        0.37       18.16     17.61 o 
  -6   6  16       60.99       48.38     10.23 o 
  -4   6  16       35.26       24.95     11.82 o 
  -2   6  16       47.62       33.59     11.13 o 
   0   6  16      131.29      123.90     14.34 o 
   2   6  16       25.86       33.30     12.10 o 
   4   6  16        1.02       26.75     12.35 o 
   6   6  16       76.14       52.54     11.31 o 
 -19   1  17        8.30        9.36     12.34 o 
 -17   1  17        0.53       14.99     10.61 o 
 -15   1  17       55.89       30.33     16.89 o 
 -13   1  17       55.14       66.26     14.14 o 
 -11   1  17       51.26       42.20     13.03 o 
  -9   1  17       14.23       11.58      4.54 o 
  -7   1  17       40.75       51.94     13.32 o 
  -5   1  17       11.10       11.31      5.08 o 
  -3   1  17       13.36       18.51      7.95 o 
  -1   1  17       65.00       65.88      8.70 o 
   1   1  17      167.35      159.42     16.07 o 
   3   1  17       50.25       40.84      8.26 o 
   5   1  17        5.66       21.20     10.05 o 
   7   1  17        1.78       13.15      8.76 o 
   9   1  17        2.37       34.55     14.23 o 
  11   1  17      145.72      122.50     16.76 o 
  13   1  17       22.16       21.41     12.90 o 
  15   1  17       14.77       28.24     15.45 o 
  17   1  17        0.01        3.31     12.43 o 
 -18   2  17       84.68       87.03     15.37 o 
 -16   2  17        2.53        7.12     10.95 o 
 -14   2  17       80.68       75.85     13.16 o 
 -12   2  17       34.85       24.17     18.61 o 
 -10   2  17       76.25       74.52     18.51 o 
  -8   2  17        5.12       21.03      9.50 o 
  -6   2  17        7.51       13.99      9.41 o 
  -4   2  17      146.26      150.21     11.06 o 
  -2   2  17       11.43       15.47      4.70 o 
   0   2  17      113.28      116.82     10.06 o 
   2   2  17       27.32       33.82      7.33 o 
   4   2  17       51.24       48.77      7.90 o 
   6   2  17        0.49        7.69      9.06 o 
   8   2  17       13.72       28.95      9.72 o 
  10   2  17        1.66        2.99     10.71 o 
  12   2  17       13.04        8.59     10.26 o 
  14   2  17        1.13       18.67     13.25 o 
  16   2  17        2.27       15.24     13.31 o 
 -17   3  17       35.42       30.49     11.43 o 
 -15   3  17       42.08       33.60      9.43 o 
 -13   3  17      113.51       83.73     14.33 o 
 -11   3  17      105.18      111.91     20.93 o 
  -9   3  17       97.34       91.65     13.74 o 
  -7   3  17      778.12      765.82     17.55 o 
  -5   3  17      914.97      977.05     20.14 o 
  -3   3  17        6.01       18.22      6.84 o 
  -1   3  17       11.96       29.15      8.01 o 
   1   3  17        9.25        9.05      7.87 o 
   3   3  17      259.57      241.92     12.39 o 
   5   3  17       70.55       50.69      7.40 o 
   7   3  17       27.63       31.63      8.90 o 
   9   3  17        0.92       17.12      9.54 o 
  11   3  17        0.54        9.08     13.71 o 
  13   3  17       15.73       32.84     10.78 o 
  15   3  17        2.37       -0.57      9.86 o 
 -16   4  17       24.17       27.22     11.77 o 
 -14   4  17        8.24       13.48     13.86 o 
 -12   4  17        1.29       22.10     18.26 o 
 -10   4  17        0.83        9.61     19.37 o 
  -8   4  17       54.25       41.49      9.32 o 
  -6   4  17      122.33      112.54     13.09 o 
  -4   4  17       24.18       27.73      9.21 o 
  -2   4  17        3.51       25.95     12.42 o 
   0   4  17        0.10        2.98     11.95 o 
   2   4  17        1.77        7.66     10.38 o 
   4   4  17        2.45       10.29     12.04 o 
   6   4  17       42.12       25.10      7.86 o 
   8   4  17        3.35       32.10     12.19 o 
  10   4  17        2.05       11.93     13.92 o 
  12   4  17        3.52       16.54     10.87 o 
 -13   5  17        0.57        6.71     12.07 o 
 -11   5  17        6.98        4.68     16.17 o 
  -9   5  17        5.88       11.80     10.25 o 
  -7   5  17        5.11       24.10     13.99 o 
  -5   5  17      113.35      140.85     15.24 o 
  -3   5  17       13.49       19.23      8.62 o 
  -1   5  17        3.21       18.69     12.71 o 
   1   5  17       12.55       21.13     10.60 o 
   3   5  17        2.36       27.03     13.50 o 
   5   5  17       49.61       54.39     11.17 o 
   7   5  17        1.32       11.48     10.93 o 
   9   5  17        0.57        1.99     18.00 o 
  -6   6  17        0.14       15.49     12.88 o 
  -4   6  17        0.20       13.98     11.32 o 
  -2   6  17       63.08       59.76     11.75 o 
   0   6  17       24.72       21.08      9.84 o 
   2   6  17       12.85       28.70     12.35 o 
   4   6  17        5.52       30.11     16.84 o 
 -18   0  18        0.73       29.88     20.50 o 
 -16   0  18       57.93       46.34     20.17 o 
 -14   0  18       96.33       90.61     23.43 o 
 -12   0  18       17.37       28.92     20.77 o 
 -10   0  18        0.05       -2.25     17.49 o 
  -8   0  18       63.08       49.86     16.88 o 
  -6   0  18       17.94       17.24     10.15 o 
  -4   0  18       25.47       27.36     10.25 o 
  -2   0  18      144.92      137.07     21.51 o 
   0   0  18     1038.54     1188.68     45.41 o 
   2   0  18      224.18      271.05     27.76 o 
   4   0  18      171.66      160.01     22.51 o 
   6   0  18      242.51      174.58     32.21 o 
   8   0  18       56.00       42.46     16.72 o 
  10   0  18      378.34      424.19     40.46 o 
  12   0  18      225.69      233.93     33.38 o 
  14   0  18        1.55       31.03     22.40 o 
  16   0  18        0.21       13.61     16.40 o 
 -19   1  18       11.61       23.91     14.53 o 
 -17   1  18       50.07       48.88     12.67 o 
 -15   1  18       85.50       90.90     16.39 o 
 -13   1  18       23.49       23.06     14.67 o 
 -11   1  18        0.02        8.94      9.24 o 
  -9   1  18       12.18       17.51      9.54 o 
  -7   1  18        6.82       17.26      8.83 o 
  -5   1  18       15.63       15.41      5.97 o 
  -3   1  18      143.30      129.60     11.15 o 
  -1   1  18       77.24       81.35      9.56 o 
   1   1  18       23.47       19.87     10.52 o 
   3   1  18      178.15      183.96     21.48 o 
   5   1  18       21.73       30.56      7.40 o 
   7   1  18        0.25       18.68      9.53 o 
   9   1  18        4.40       27.29     16.46 o 
  11   1  18       59.56       53.95     13.23 o 
  13   1  18       15.57       32.24     13.46 o 
  15   1  18        1.53        2.85     13.11 o 
 -18   2  18        0.06       13.14     12.37 o 
 -16   2  18        0.12       14.10     14.69 o 
 -14   2  18        0.93       18.31      9.89 o 
 -12   2  18        0.42        7.37     14.24 o 
 -10   2  18       29.18       15.74      8.81 o 
  -8   2  18      202.89      197.21     12.84 o 
  -6   2  18        0.02       19.90      9.96 o 
  -4   2  18       37.33       19.17      7.56 o 
  -2   2  18       16.98       19.92      6.29 o 
   0   2  18        5.40       25.14      8.84 o 
   2   2  18        0.89       20.80      7.77 o 
   4   2  18        0.15       18.67      9.39 o 
   6   2  18       10.84       30.63      9.02 o 
   8   2  18       43.26       38.99     16.46 o 
  10   2  18        4.24       11.48     11.34 o 
  12   2  18        4.61        6.54     13.41 o 
  14   2  18        5.80       24.26     26.16 o 
 -17   3  18        0.69       26.62     19.46 o 
 -15   3  18        0.19        0.72     12.59 o 
 -13   3  18       50.37       60.72     13.76 o 
 -11   3  18        4.17       14.60     15.12 o 
  -9   3  18        0.05       28.84      9.78 o 
  -7   3  18       41.21       34.65      7.84 o 
  -5   3  18       14.41       27.89      9.24 o 
  -3   3  18       70.95       74.80      9.20 o 
  -1   3  18        9.24       23.64      8.76 o 
   1   3  18        2.10       10.50      8.93 o 
   3   3  18       28.88       29.50      6.37 o 
   5   3  18       42.39       34.36      6.84 o 
   7   3  18        6.98       10.38      7.12 o 
   9   3  18       19.60       16.57     28.26 o 
  11   3  18        0.81        5.06     10.99 o 
  13   3  18        0.00       13.20     11.33 o 
 -14   4  18        2.73       13.05     14.26 o 
 -12   4  18       10.64       19.97     17.90 o 
 -10   4  18        2.01       13.34     18.34 o 
  -8   4  18      166.97      159.98     23.44 o 
  -6   4  18       24.75       33.43     13.75 o 
  -4   4  18        0.47       17.90     11.69 o 
  -2   4  18        7.64        1.11     10.77 o 
   0   4  18       16.82       12.19      9.72 o 
   2   4  18        5.46        5.94     11.12 o 
   4   4  18       37.00       46.19     10.00 o 
   6   4  18        2.27       16.46     11.43 o 
   8   4  18        0.39        6.09     10.37 o 
  10   4  18        1.38       33.22     17.79 o 
 -11   5  18       37.21       33.33     15.12 o 
  -9   5  18       37.32       29.72     15.94 o 
  -7   5  18       43.02       45.63     12.87 o 
  -5   5  18      138.38      165.16     27.11 o 
  -3   5  18       14.76       20.01     11.89 o 
  -1   5  18        2.32       22.99     10.93 o 
   1   5  18        2.92       17.56     10.22 o 
   3   5  18       13.68       17.76     12.69 o 
   5   5  18        0.88        4.94     12.02 o 
   7   5  18        8.47       36.90     12.89 o 
 -17   1  19       21.16       27.11     12.30 o 
 -15   1  19        6.34       28.28     11.78 o 
 -13   1  19        3.14        6.92     11.89 o 
 -11   1  19       63.54       52.06     11.62 o 
  -9   1  19        1.56       19.39     14.22 o 
  -7   1  19        0.01       -0.31      8.33 o 
  -5   1  19       11.47       15.21      6.90 o 
  -3   1  19       75.85       70.99      9.87 o 
  -1   1  19       92.76      105.11     12.32 o 
   1   1  19       99.30       87.37     13.94 o 
   3   1  19       28.68       27.57     11.33 o 
   5   1  19        0.00       11.54      8.96 o 
   7   1  19        9.12       16.70     10.66 o 
   9   1  19        2.29       10.65     12.76 o 
  11   1  19       68.56       83.21     16.49 o 
  13   1  19        0.81       12.69     12.27 o 
 -16   2  19        2.35       -2.68     14.55 o 
 -14   2  19       12.24       18.52     13.69 o 
 -12   2  19       12.78       15.11     14.98 o 
 -10   2  19       14.67       17.72      9.30 o 
  -8   2  19      117.73      101.55     11.43 o 
  -6   2  19      665.49      734.37     55.21 o 
  -4   2  19       46.93       44.11      8.57 o 
  -2   2  19      101.85      121.54     14.04 o 
   0   2  19        9.57       10.23      8.00 o 
   2   2  19       56.37       48.82      8.09 o 
   4   2  19        3.99       -0.62     11.29 o 
   6   2  19        1.75       12.34      7.41 o 
   8   2  19       34.41       14.73     10.07 o 
  10   2  19       11.42       33.64     13.44 o 
  12   2  19        0.50       26.85     16.76 o 
 -15   3  19       34.86       25.21     15.72 o 
 -13   3  19       20.07       15.02     18.02 o 
 -11   3  19       18.29       52.92     26.27 o 
  -9   3  19        3.33       16.35     18.01 o 
  -7   3  19      203.29      196.96     16.61 o 
  -5   3  19       88.03       99.83     10.02 o 
  -3   3  19       34.79       33.06      9.26 o 
  -1   3  19       75.43       72.44     10.48 o 
   1   3  19       11.42       17.68      6.69 o 
   3   3  19        3.71       22.15     12.56 o 
   5   3  19        0.19       13.42      9.68 o 
   7   3  19       11.68       20.99      8.32 o 
   9   3  19       25.01       19.53     14.38 o 
  11   3  19        4.60       18.57     20.36 o 
 -12   4  19        0.16       49.16     30.18 o 
 -10   4  19        1.57       17.32     20.97 o 
  -8   4  19       17.24       33.59     10.28 o 
  -6   4  19        0.10       11.29     13.96 o 
  -4   4  19        0.98       12.74     10.00 o 
  -2   4  19       39.68       29.91      8.57 o 
   0   4  19        5.14       18.42      9.30 o 
   2   4  19        2.87       18.54      9.48 o 
   4   4  19        9.31       32.45     10.77 o 
   6   4  19       15.03       23.64     11.95 o 
   8   4  19        1.54       10.27     15.50 o 
  -7   5  19        0.01       11.47     13.10 o 
  -5   5  19        4.17       17.45     13.99 o 
  -3   5  19       13.45       26.94     11.38 o 
  -1   5  19        4.51       12.76     11.74 o 
   1   5  19        1.89       25.07     11.19 o 
   3   5  19        5.69       24.82     13.44 o 
   5   5  19        0.43       23.31     14.20 o 
 -16   0  20       13.67       22.35     23.93 o 
 -14   0  20       17.41       11.55     20.79 o 
 -12   0  20       34.81       25.95     19.99 o 
 -10   0  20      301.62      345.92     34.88 o 
  -8   0  20       49.76       47.51     17.61 o 
  -6   0  20       11.87       11.47     16.09 o 
  -4   0  20       29.58       43.43      8.92 o 
  -2   0  20       31.76       16.78     11.92 o 
   0   0  20       65.23       74.23     20.39 o 
   2   0  20       93.77       62.37     16.90 o 
   4   0  20        1.15       30.59     11.26 o 
   6   0  20        1.37        5.78     18.34 o 
   8   0  20       47.26       47.10     16.04 o 
  10   0  20       40.39       25.59     13.63 o 
  12   0  20       34.50       46.71     20.06 o 
 -15   1  20       58.64       77.09     19.61 o 
 -13   1  20        4.85       11.43     13.67 o 
 -11   1  20        1.53        8.15     13.76 o 
  -9   1  20        0.09       -1.64     11.59 o 
  -7   1  20       15.33       25.82     12.94 o 
  -5   1  20        7.39       12.82      8.24 o 
  -3   1  20        6.72        5.24     10.24 o 
  -1   1  20      146.04      112.75     11.49 o 
   1   1  20        1.54       25.98     11.16 o 
   3   1  20        0.09       11.04     10.00 o 
   5   1  20        0.55        9.96      9.25 o 
   7   1  20        0.19       23.82     13.50 o 
   9   1  20        0.04       17.87     14.27 o 
  11   1  20       18.44       23.70     17.14 o 
  13   1  20        1.92       17.83     15.10 o 
 -14   2  20        5.05        2.76     13.58 o 
 -12   2  20       30.48       33.90     10.90 o 
 -10   2  20        2.95       20.70     13.05 o 
  -8   2  20      274.71      282.45     30.98 o 
  -6   2  20       27.80       28.06      7.62 o 
  -4   2  20       26.02       27.95      8.25 o 
  -2   2  20      171.70      182.62     17.49 o 
   0   2  20       13.07       25.06      7.53 o 
   2   2  20       10.76       13.99      6.95 o 
   4   2  20        3.25       13.18      8.32 o 
   6   2  20        6.76       15.36     11.04 o 
   8   2  20       48.80       35.81     17.94 o 
  10   2  20        0.49       15.37     10.27 o 
  12   2  20       13.91        9.88     10.96 o 
 -13   3  20        0.17       -8.05     25.21 o 
 -11   3  20        0.00       14.09     25.63 o 
  -9   3  20       19.66       39.44     13.43 o 
  -7   3  20       82.60       82.41     12.01 o 
  -5   3  20      102.09       90.60     16.41 o 
  -3   3  20       82.43       62.39     10.93 o 
  -1   3  20      101.92       92.73     15.24 o 
   1   3  20        1.71        9.88      8.39 o 
   3   3  20        1.59       17.59     10.28 o 
   5   3  20        6.06       18.50     11.62 o 
   7   3  20        0.57       34.71     15.28 o 
   9   3  20        4.96       24.28     15.32 o 
 -10   4  20        3.98        9.14     14.18 o 
  -8   4  20        0.76       17.69     12.19 o 
  -6   4  20        1.17       27.60     14.27 o 
  -4   4  20       33.37       35.36     10.51 o 
  -2   4  20        4.56       10.21     11.62 o 
   0   4  20        2.59       17.73     12.72 o 
   2   4  20        0.09       17.45     11.39 o 
   4   4  20        0.23       11.55     13.45 o 
   6   4  20        0.95       12.57     10.37 o 
  -3   5  20        8.26       24.84     11.50 o 
  -1   5  20        4.89        8.46     14.25 o 
 -15   1  21        1.68       11.56     14.68 o 
 -13   1  21       19.60        9.15     14.02 o 
 -11   1  21        7.69       11.44     15.80 o 
  -9   1  21       34.04       17.18     10.27 o 
  -7   1  21        0.73       22.78     13.51 o 
  -5   1  21        0.76        0.28     11.87 o 
  -3   1  21        0.00        3.80      7.77 o 
  -1   1  21        6.30       16.10     11.59 o 
   1   1  21        0.78       19.69     10.05 o 
   3   1  21        2.13       20.23      8.90 o 
   5   1  21        2.03       26.57     17.02 o 
   7   1  21        1.62       11.30     14.65 o 
   9   1  21       30.18       25.53      9.58 o 
  11   1  21        5.12       26.69     17.09 o 
 -14   2  21        0.12       17.94     15.06 o 
 -12   2  21        0.45       -0.56     13.15 o 
 -10   2  21       29.89       28.64     12.47 o 
  -8   2  21        8.15       41.43     15.75 o 
  -6   2  21        2.53        0.09     11.12 o 
  -4   2  21       42.48       32.66      8.62 o 
  -2   2  21      178.41      166.29     12.70 o 
   0   2  21        5.01       17.76      7.40 o 
   2   2  21        4.56       13.56      9.16 o 
   4   2  21        3.65        7.97      6.52 o 
   6   2  21       34.16       21.09     15.16 o 
   8   2  21        0.16        3.74      9.80 o 
  10   2  21        1.96       -0.43     10.81 o 
 -11   3  21       16.86       34.94     20.18 o 
  -9   3  21        3.79       37.94     21.07 o 
  -7   3  21      193.05      179.24     21.61 o 
  -5   3  21      102.64       84.02     18.14 o 
  -3   3  21      282.04      238.41     17.80 o 
  -1   3  21       17.56       32.65     12.57 o 
   1   3  21        1.77        6.94     11.21 o 
   3   3  21        6.41       13.91      9.21 o 
   5   3  21       17.69       15.00     18.08 o 
   7   3  21       24.13       23.31     14.60 o 
  -8   4  21        0.53       19.56     18.50 o 
  -6   4  21        0.01        7.77     14.01 o 
  -4   4  21       32.82       25.77     10.97 o 
  -2   4  21       41.63       42.27     11.33 o 
   0   4  21        0.62       11.19     13.01 o 
   2   4  21        1.70        8.56     13.42 o 
   4   4  21        7.52       26.03     16.06 o 
 -12   0  22        0.70       39.56     24.40 o 
 -10   0  22       43.13       47.83     16.89 o 
  -8   0  22       19.01       21.46     12.11 o 
  -6   0  22       19.75       29.43     13.78 o 
  -4   0  22       15.11       15.86     13.11 o 
  -2   0  22       11.17        6.91     15.31 o 
   0   0  22       11.23        3.03     22.00 o 
   2   0  22       23.33       25.56     19.86 o 
   4   0  22       27.77       32.76     19.43 o 
   6   0  22       18.52       15.91     13.23 o 
   8   0  22        2.15       45.94     25.59 o 
 -13   1  22        0.01       27.78     17.27 o 
 -11   1  22       22.21       19.13     10.35 o 
  -9   1  22        9.89       20.41     14.47 o 
  -7   1  22       39.31       33.38     10.25 o 
  -5   1  22       24.48       21.10     10.76 o 
  -3   1  22        0.03       20.19     16.15 o 
  -1   1  22       13.15       31.53     11.93 o 
   1   1  22       30.13       24.88      6.29 o 
   3   1  22       11.68       18.81      8.11 o 
   5   1  22       12.78        7.80     13.41 o 
   7   1  22        0.00        6.20     12.14 o 
   9   1  22        0.44       16.81     15.11 o 
 -10   2  22        4.52       31.02     17.30 o 
  -8   2  22        2.38       15.64     11.99 o 
  -6   2  22       10.62       22.49     12.19 o 
  -4   2  22        0.81       14.34      8.53 o 
  -2   2  22        1.33       19.68     10.24 o 
   0   2  22        1.52       10.71      6.42 o 
   2   2  22        0.47        3.62      9.45 o 
   4   2  22        1.77       14.20      8.66 o 
   6   2  22        1.45        6.51     11.26 o 
  -9   3  22       11.64       35.21     16.26 o 
  -7   3  22        9.80       47.84     20.13 o 
  -5   3  22        0.77       18.09     11.77 o 
  -3   3  22        0.66       27.22     12.90 o 
  -1   3  22        1.63       14.73     11.92 o 
   1   3  22        4.12       -0.30     11.30 o 
   3   3  22        0.54       15.81      9.79 o 
   5   3  22        6.86       41.61     26.08 o 
  -9   1  23       19.64       28.06     13.75 o 
  -7   1  23        0.06        9.56     12.69 o 
  -5   1  23        0.09        7.81     24.22 o 
  -3   1  23        0.15       13.15     10.28 o 
  -1   1  23        1.27       17.24     11.47 o 
   1   1  23        5.77       17.51      8.64 o 
   3   1  23        0.03       15.14     13.18 o 
   5   1  23       25.43       19.34     10.89 o 
  -8   2  23       11.95       24.57     14.61 o 
  -6   2  23        9.43       18.92     14.67 o 
  -4   2  23      127.97      113.08     14.58 o 
  -2   2  23        2.55       22.57     10.30 o 
   0   2  23        4.62       25.34      8.89 o 
   2   2  23       15.13       25.74      8.72 o 
   4   2  23        0.08       11.93      8.65 o 
  -6   0  24       10.51        5.59     22.71 o 
  -4   0  24       27.89       33.07     14.40 o 
  -2   0  24        3.77       16.13     25.32 o 
   0   0  24        6.02       42.50     23.98 o 
   2   0  24       90.58       82.82     25.88 o 
  -5   1  24        6.12       28.61     17.25 o 
  -3   1  24        4.21       12.14     11.60 o 
  -1   1  24        2.02       13.33     12.90 o 
   1   1  24        0.41       16.72     10.59 o 
                                                 
